# Supplementary material for: Use of the Complementarity Principle in Docking Procedures: A New Approach for Evaluating the Correctness of Binding Poses
Source: J Chem Inf Model. 2021 Apr 2;61(4):1801–13. doi: 10.1021/acs.jcim.0c01382 (PMC8154257; doi:10.1021/acs.jcim.0c01382)
Supplement: Supplementary file 1 — ci0c01382_si_001.zip [file ci0c01382_si_001.zip]

Archive with 2,747 entries (2,731 files):
- Supporting_Information/
- Supporting_Information/AlteQ_program/
- Supporting_Information/AlteQ_program/3dmap_enz_lig_allatoms5_linux
- Supporting_Information/AlteQ_program/3dmap_enz_lig_allatoms5_win.exe
- Supporting_Information/AlteQ_program/Calculation_duration_summary_ubuntu.csv
- Supporting_Information/AlteQ_program/Calculation_duration_summary_windows.csv
- Supporting_Information/AlteQ_program/Readme.txt
- Supporting_Information/electron_density_data/
- Supporting_Information/electron_density_data/ace_chol_esterase/
- Supporting_Information/electron_density_data/ace_chol_esterase/Coefficient data/
- Supporting_Information/electron_density_data/ace_chol_esterase/Coefficient data/1j07.png
- Supporting_Information/electron_density_data/ace_chol_esterase/Coefficient data/1maa.png
- Supporting_Information/electron_density_data/ace_chol_esterase/Coefficient data/1n5r.png
- Supporting_Information/electron_density_data/ace_chol_esterase/Coefficient data/1q83.png
- Supporting_Information/electron_density_data/ace_chol_esterase/Coefficient data/1q84.png
- Supporting_Information/electron_density_data/ace_chol_esterase/Coefficient data/2gyw.png
- Supporting_Information/electron_density_data/ace_chol_esterase/Coefficient data/2whq_v1.png
- Supporting_Information/electron_density_data/ace_chol_esterase/Coefficient data/2whq_v2.png
- Supporting_Information/electron_density_data/ace_chol_esterase/Coefficient data/2wu3_v1.png
- Supporting_Information/electron_density_data/ace_chol_esterase/Coefficient data/2wu3_v2.png
- Supporting_Information/electron_density_data/ace_chol_esterase/Coefficient data/2xuf.png
- Supporting_Information/electron_density_data/ace_chol_esterase/Coefficient data/2xui.png
- Supporting_Information/electron_density_data/ace_chol_esterase/Coefficient data/3zlv_v1.png
- Supporting_Information/electron_density_data/ace_chol_esterase/Coefficient data/3zlv_v2.png
- Supporting_Information/electron_density_data/ace_chol_esterase/Coefficient data/3zlv_v3.png
- Supporting_Information/electron_density_data/ace_chol_esterase/Coefficient data/3zlv_v4.png
- Supporting_Information/electron_density_data/ace_chol_esterase/Coefficient data/4ara_v1.png
- Supporting_Information/electron_density_data/ace_chol_esterase/Coefficient data/4ara_v2.png
- Supporting_Information/electron_density_data/ace_chol_esterase/Coefficient data/4ara_v3.png
- Supporting_Information/electron_density_data/ace_chol_esterase/Coefficient data/4ara_v4.png
- Supporting_Information/electron_density_data/ace_chol_esterase/Coefficient data/4arb.png
- Supporting_Information/electron_density_data/ace_chol_esterase/Coefficient data/4b81.png
- Supporting_Information/electron_density_data/ace_chol_esterase/Coefficient data/4b84.png
- Supporting_Information/electron_density_data/ace_chol_esterase/Coefficient data/5fpp_v1.png
- Supporting_Information/electron_density_data/ace_chol_esterase/Coefficient data/5fpp_v2.png
- Supporting_Information/electron_density_data/ace_chol_esterase/Coefficient data/_ace_chol_coefficients.csv
- Supporting_Information/electron_density_data/CDK2/
- Supporting_Information/electron_density_data/CDK2/Coefficient data/
- Supporting_Information/electron_density_data/CDK2/Coefficient data/1B39.png
- Supporting_Information/electron_density_data/CDK2/Coefficient data/1H1P.png
- Supporting_Information/electron_density_data/CDK2/Coefficient data/1H1S.png
- Supporting_Information/electron_density_data/CDK2/Coefficient data/1OGU.png
- Supporting_Information/electron_density_data/CDK2/Coefficient data/1PF8.png
- Supporting_Information/electron_density_data/CDK2/Coefficient data/1PXJ.png
- Supporting_Information/electron_density_data/CDK2/Coefficient data/1PXM.png
- Supporting_Information/electron_density_data/CDK2/Coefficient data/1PXN.png
- Supporting_Information/electron_density_data/CDK2/Coefficient data/1PXO_ver_1.png
- Supporting_Information/electron_density_data/CDK2/Coefficient data/1PXO_ver_2.png
- Supporting_Information/electron_density_data/CDK2/Coefficient data/1PXO_ver_3.png
- Supporting_Information/electron_density_data/CDK2/Coefficient data/1PXO_ver_4.png
- Supporting_Information/electron_density_data/CDK2/Coefficient data/1PXP_ver_1.png
- Supporting_Information/electron_density_data/CDK2/Coefficient data/1PXP_ver_2.png
- Supporting_Information/electron_density_data/CDK2/Coefficient data/1V1K.png
- Supporting_Information/electron_density_data/CDK2/Coefficient data/2A4L.png
- Supporting_Information/electron_density_data/CDK2/Coefficient data/2C5N_ver_1.png
- Supporting_Information/electron_density_data/CDK2/Coefficient data/2C5N_ver_2.png
- Supporting_Information/electron_density_data/CDK2/Coefficient data/2CLX.png
- Supporting_Information/electron_density_data/CDK2/Coefficient data/2FVD.png
- Supporting_Information/electron_density_data/CDK2/Coefficient data/2VU3_ver_1.png
- Supporting_Information/electron_density_data/CDK2/Coefficient data/2VU3_ver_2.png
- Supporting_Information/electron_density_data/CDK2/Coefficient data/2XMY_ver_1.png
- Supporting_Information/electron_density_data/CDK2/Coefficient data/2XMY_ver_2.png
- Supporting_Information/electron_density_data/CDK2/Coefficient data/2XMY_ver_3.png
- Supporting_Information/electron_density_data/CDK2/Coefficient data/2XMY_ver_4.png
- Supporting_Information/electron_density_data/CDK2/Coefficient data/2XNB_ver_1.png
- Supporting_Information/electron_density_data/CDK2/Coefficient data/2XNB_ver_2.png
- Supporting_Information/electron_density_data/CDK2/Coefficient data/3DDQ.png
- Supporting_Information/electron_density_data/CDK2/Coefficient data/3LFN.png
- Supporting_Information/electron_density_data/CDK2/Coefficient data/3LFS.png
- Supporting_Information/electron_density_data/CDK2/Coefficient data/3MY5.png
- Supporting_Information/electron_density_data/CDK2/Coefficient data/3PXZ.png
- Supporting_Information/electron_density_data/CDK2/Coefficient data/3PY1.png
- Supporting_Information/electron_density_data/CDK2/Coefficient data/3SW7.png
- Supporting_Information/electron_density_data/CDK2/Coefficient data/3TI1.png
- Supporting_Information/electron_density_data/CDK2/Coefficient data/3TNW.png
- Supporting_Information/electron_density_data/CDK2/Coefficient data/4ACM_ver_1.png
- Supporting_Information/electron_density_data/CDK2/Coefficient data/4ACM_ver_2.png
- Supporting_Information/electron_density_data/CDK2/Coefficient data/4BCK_ver_1.png
- Supporting_Information/electron_density_data/CDK2/Coefficient data/4BCK_ver_2.png
- Supporting_Information/electron_density_data/CDK2/Coefficient data/4BCK_ver_3.png
- Supporting_Information/electron_density_data/CDK2/Coefficient data/4BCK_ver_4.png
- Supporting_Information/electron_density_data/CDK2/Coefficient data/4BCM.png
- Supporting_Information/electron_density_data/CDK2/Coefficient data/4BCN.png
- Supporting_Information/electron_density_data/CDK2/Coefficient data/4BCO.png
- Supporting_Information/electron_density_data/CDK2/Coefficient data/4BCP_ver_1.png
- Supporting_Information/electron_density_data/CDK2/Coefficient data/4BCP_ver_2.png
- Supporting_Information/electron_density_data/CDK2/Coefficient data/4BCQ.png
- Supporting_Information/electron_density_data/CDK2/Coefficient data/4EK6_ver_1.png
- Supporting_Information/electron_density_data/CDK2/Coefficient data/4EK6_ver_2.png
- Supporting_Information/electron_density_data/CDK2/Coefficient data/4EOK.png
- Supporting_Information/electron_density_data/CDK2/Coefficient data/4EOP.png
- Supporting_Information/electron_density_data/CDK2/Coefficient data/4EOR.png
- Supporting_Information/electron_density_data/CDK2/Coefficient data/4FKI.png
- Supporting_Information/electron_density_data/CDK2/Coefficient data/4FKO_ver_1.png
- Supporting_Information/electron_density_data/CDK2/Coefficient data/4FKO_ver_2.png
- Supporting_Information/electron_density_data/CDK2/Coefficient data/5A14.png
- Supporting_Information/electron_density_data/CDK2/Coefficient data/5D1J.png
- Supporting_Information/electron_density_data/CDK2/Coefficient data/_CDK2_coefficients.csv
- Supporting_Information/electron_density_data/HIV_1_protease/
- Supporting_Information/electron_density_data/HIV_1_protease/Coefficient data/
- Supporting_Information/electron_density_data/HIV_1_protease/Coefficient data/1ajv.png
- Supporting_Information/electron_density_data/HIV_1_protease/Coefficient data/1ajx.png
- Supporting_Information/electron_density_data/HIV_1_protease/Coefficient data/1d4h.png
- Supporting_Information/electron_density_data/HIV_1_protease/Coefficient data/1d4i.png
- Supporting_Information/electron_density_data/HIV_1_protease/Coefficient data/1d4j.png
- Supporting_Information/electron_density_data/HIV_1_protease/Coefficient data/1ebw.png
- Supporting_Information/electron_density_data/HIV_1_protease/Coefficient data/1ebz.png
- Supporting_Information/electron_density_data/HIV_1_protease/Coefficient data/1ec0.png
- Supporting_Information/electron_density_data/HIV_1_protease/Coefficient data/1ec1.png
- Supporting_Information/electron_density_data/HIV_1_protease/Coefficient data/1ec2.png
- Supporting_Information/electron_density_data/HIV_1_protease/Coefficient data/1ec3.png
- Supporting_Information/electron_density_data/HIV_1_protease/Coefficient data/1g2k.png
- Supporting_Information/electron_density_data/HIV_1_protease/Coefficient data/1g35.png
- Supporting_Information/electron_density_data/HIV_1_protease/Coefficient data/1iiq.png
- Supporting_Information/electron_density_data/HIV_1_protease/Coefficient data/1m0b_v1.png
- Supporting_Information/electron_density_data/HIV_1_protease/Coefficient data/1m0b_v2.png
- Supporting_Information/electron_density_data/HIV_1_protease/Coefficient data/1m0b_v3.png
- Supporting_Information/electron_density_data/HIV_1_protease/Coefficient data/1m0b_v4.png
- Supporting_Information/electron_density_data/HIV_1_protease/Coefficient data/1xl5.png
- Supporting_Information/electron_density_data/HIV_1_protease/Coefficient data/1zsr_v1.png
- Supporting_Information/electron_density_data/HIV_1_protease/Coefficient data/1zsr_v2.png
- Supporting_Information/electron_density_data/HIV_1_protease/Coefficient data/1zsr_v3.png
- Supporting_Information/electron_density_data/HIV_1_protease/Coefficient data/1zsr_v4.png
- Supporting_Information/electron_density_data/HIV_1_protease/Coefficient data/2aqu_v1.png
- Supporting_Information/electron_density_data/HIV_1_protease/Coefficient data/2aqu_v2.png
- Supporting_Information/electron_density_data/HIV_1_protease/Coefficient data/2aqu_v3.png
- Supporting_Information/electron_density_data/HIV_1_protease/Coefficient data/2aqu_v4.png
- Supporting_Information/electron_density_data/HIV_1_protease/Coefficient data/2bpv.png
- Supporting_Information/electron_density_data/HIV_1_protease/Coefficient data/2bpx.png
- Supporting_Information/electron_density_data/HIV_1_protease/Coefficient data/2bpy.png
- Supporting_Information/electron_density_data/HIV_1_protease/Coefficient data/2pqz_v1.png
- Supporting_Information/electron_density_data/HIV_1_protease/Coefficient data/2pqz_v2.png
- Supporting_Information/electron_density_data/HIV_1_protease/Coefficient data/2pwc_v1.png
- Supporting_Information/electron_density_data/HIV_1_protease/Coefficient data/2pwc_v2.png
- Supporting_Information/electron_density_data/HIV_1_protease/Coefficient data/2pwr_v1.png
- Supporting_Information/electron_density_data/HIV_1_protease/Coefficient data/2pwr_v2.png
- Supporting_Information/electron_density_data/HIV_1_protease/Coefficient data/2qnn_v1.png
- Supporting_Information/electron_density_data/HIV_1_protease/Coefficient data/2qnn_v2.png
- Supporting_Information/electron_density_data/HIV_1_protease/Coefficient data/2qnn_v3.png
- Supporting_Information/electron_density_data/HIV_1_protease/Coefficient data/2qnn_v4.png
- Supporting_Information/electron_density_data/HIV_1_protease/Coefficient data/2qnp.png
- Supporting_Information/electron_density_data/HIV_1_protease/Coefficient data/2qnq.png
- Supporting_Information/electron_density_data/HIV_1_protease/Coefficient data/2upj.png
- Supporting_Information/electron_density_data/HIV_1_protease/Coefficient data/2uxz.png
- Supporting_Information/electron_density_data/HIV_1_protease/Coefficient data/2uy0.png
- Supporting_Information/electron_density_data/HIV_1_protease/Coefficient data/2wkz.png
- Supporting_Information/electron_density_data/HIV_1_protease/Coefficient data/3bgb.png
- Supporting_Information/electron_density_data/HIV_1_protease/Coefficient data/3bgc.png
- Supporting_Information/electron_density_data/HIV_1_protease/Coefficient data/3ckt.png
- Supporting_Information/electron_density_data/HIV_1_protease/Coefficient data/4hla_v1.png
- Supporting_Information/electron_density_data/HIV_1_protease/Coefficient data/4hla_v2.png
- Supporting_Information/electron_density_data/HIV_1_protease/Coefficient data/4i8w_v1.png
- Supporting_Information/electron_density_data/HIV_1_protease/Coefficient data/4i8w_v2.png
- Supporting_Information/electron_density_data/HIV_1_protease/Coefficient data/4i8z_v1.png
- Supporting_Information/electron_density_data/HIV_1_protease/Coefficient data/4i8z_v2.png
- Supporting_Information/electron_density_data/HIV_1_protease/Coefficient data/7upj.png
- Supporting_Information/electron_density_data/HIV_1_protease/Coefficient data/_hiv_1_coefficients.csv
- Supporting_Information/electron_density_data/PDBbind/
- Supporting_Information/electron_density_data/PDBbind/Coefficient data/
- Supporting_Information/electron_density_data/PDBbind/Coefficient data/1a99.png
- Supporting_Information/electron_density_data/PDBbind/Coefficient data/1afk.png
- Supporting_Information/electron_density_data/PDBbind/Coefficient data/1ai4.png
- Supporting_Information/electron_density_data/PDBbind/Coefficient data/1ajn.png
- Supporting_Information/electron_density_data/PDBbind/Coefficient data/1apv.png
- Supporting_Information/electron_density_data/PDBbind/Coefficient data/1bma.png
- Supporting_Information/electron_density_data/PDBbind/Coefficient data/1f4g.png
- Supporting_Information/electron_density_data/PDBbind/Coefficient data/1g36.png
- Supporting_Information/electron_density_data/PDBbind/Coefficient data/1gaf.png
- Supporting_Information/electron_density_data/PDBbind/Coefficient data/1gi7.png
- Supporting_Information/electron_density_data/PDBbind/Coefficient data/1gx8.png
- Supporting_Information/electron_density_data/PDBbind/Coefficient data/1hii.png
- Supporting_Information/electron_density_data/PDBbind/Coefficient data/1hsh.png
- Supporting_Information/electron_density_data/PDBbind/Coefficient data/1hvl.png
- Supporting_Information/electron_density_data/PDBbind/Coefficient data/1iih.png
- Supporting_Information/electron_density_data/PDBbind/Coefficient data/1k6v.png
- Supporting_Information/electron_density_data/PDBbind/Coefficient data/1kel.png
- Supporting_Information/electron_density_data/PDBbind/Coefficient data/1lag.png
- Supporting_Information/electron_density_data/PDBbind/Coefficient data/1lke.png
- Supporting_Information/electron_density_data/PDBbind/Coefficient data/1lvu.png
- Supporting_Information/electron_density_data/PDBbind/Coefficient data/1m0n.png
- Supporting_Information/electron_density_data/PDBbind/Coefficient data/1m2p.png
- Supporting_Information/electron_density_data/PDBbind/Coefficient data/1mai.png
- Supporting_Information/electron_density_data/PDBbind/Coefficient data/1mh5.png
- Supporting_Information/electron_density_data/PDBbind/Coefficient data/1mrw.png
- Supporting_Information/electron_density_data/PDBbind/Coefficient data/1mrx.png
- Supporting_Information/electron_density_data/PDBbind/Coefficient data/1mtr.png
- Supporting_Information/electron_density_data/PDBbind/Coefficient data/1n4k.png
- Supporting_Information/electron_density_data/PDBbind/Coefficient data/1nfx.png
- Supporting_Information/electron_density_data/PDBbind/Coefficient data/1njc.png
- Supporting_Information/electron_density_data/PDBbind/Coefficient data/1nki.png
- Supporting_Information/electron_density_data/PDBbind/Coefficient data/1o2j.png
- Supporting_Information/electron_density_data/PDBbind/Coefficient data/1oe8.png
- Supporting_Information/electron_density_data/PDBbind/Coefficient data/1pph.png
- Supporting_Information/electron_density_data/PDBbind/Coefficient data/1qbn.png
- Supporting_Information/electron_density_data/PDBbind/Coefficient data/1sgu.png
- Supporting_Information/electron_density_data/PDBbind/Coefficient data/1srg.png
- Supporting_Information/electron_density_data/PDBbind/Coefficient data/1sv3.png
- Supporting_Information/electron_density_data/PDBbind/Coefficient data/1utm.png
- Supporting_Information/electron_density_data/PDBbind/Coefficient data/1v0k.png
- Supporting_Information/electron_density_data/PDBbind/Coefficient data/1vyg.png
- Supporting_Information/electron_density_data/PDBbind/Coefficient data/1xff.png
- Supporting_Information/electron_density_data/PDBbind/Coefficient data/1xka.png
- Supporting_Information/electron_density_data/PDBbind/Coefficient data/1y20.png
- Supporting_Information/electron_density_data/PDBbind/Coefficient data/1yei.png
- Supporting_Information/electron_density_data/PDBbind/Coefficient data/1zpa.png
- Supporting_Information/electron_density_data/PDBbind/Coefficient data/2bvd.png
- Supporting_Information/electron_density_data/PDBbind/Coefficient data/2bza.png
- Supporting_Information/electron_density_data/PDBbind/Coefficient data/2c1p.png
- Supporting_Information/electron_density_data/PDBbind/Coefficient data/2cht.png
- Supporting_Information/electron_density_data/PDBbind/Coefficient data/2flr.png
- Supporting_Information/electron_density_data/PDBbind/Coefficient data/2fmb.png
- Supporting_Information/electron_density_data/PDBbind/Coefficient data/2fqt.png
- Supporting_Information/electron_density_data/PDBbind/Coefficient data/2hmv.png
- Supporting_Information/electron_density_data/PDBbind/Coefficient data/2hs1.png
- Supporting_Information/electron_density_data/PDBbind/Coefficient data/2ihj.png
- Supporting_Information/electron_density_data/PDBbind/Coefficient data/2izl.png
- Supporting_Information/electron_density_data/PDBbind/Coefficient data/2j7d.png
- Supporting_Information/electron_density_data/PDBbind/Coefficient data/2j94.png
- Supporting_Information/electron_density_data/PDBbind/Coefficient data/2jxr.png
- Supporting_Information/electron_density_data/PDBbind/Coefficient data/2nt7.png
- Supporting_Information/electron_density_data/PDBbind/Coefficient data/2ojj.png
- Supporting_Information/electron_density_data/PDBbind/Coefficient data/2ot1.png
- Supporting_Information/electron_density_data/PDBbind/Coefficient data/2p7a.png
- Supporting_Information/electron_density_data/PDBbind/Coefficient data/2pvh.png
- Supporting_Information/electron_density_data/PDBbind/Coefficient data/2pvj.png
- Supporting_Information/electron_density_data/PDBbind/Coefficient data/2q7q.png
- Supporting_Information/electron_density_data/PDBbind/Coefficient data/2qci.png
- Supporting_Information/electron_density_data/PDBbind/Coefficient data/2qi7.png
- Supporting_Information/electron_density_data/PDBbind/Coefficient data/2qtg.png
- Supporting_Information/electron_density_data/PDBbind/Coefficient data/2r0z.png
- Supporting_Information/electron_density_data/PDBbind/Coefficient data/2rd6.png
- Supporting_Information/electron_density_data/PDBbind/Coefficient data/2sim.png
- Supporting_Information/electron_density_data/PDBbind/Coefficient data/2v57.png
- Supporting_Information/electron_density_data/PDBbind/Coefficient data/2vwc.png
- Supporting_Information/electron_density_data/PDBbind/Coefficient data/2xb7.png
- Supporting_Information/electron_density_data/PDBbind/Coefficient data/2xd9.png
- Supporting_Information/electron_density_data/PDBbind/Coefficient data/2xdk.png
- Supporting_Information/electron_density_data/PDBbind/Coefficient data/2y7x.png
- Supporting_Information/electron_density_data/PDBbind/Coefficient data/2yix.png
- Supporting_Information/electron_density_data/PDBbind/Coefficient data/2zb1.png
- Supporting_Information/electron_density_data/PDBbind/Coefficient data/2zc9.png
- Supporting_Information/electron_density_data/PDBbind/Coefficient data/2zz1.png
- Supporting_Information/electron_density_data/PDBbind/Coefficient data/3arw.png
- Supporting_Information/electron_density_data/PDBbind/Coefficient data/3be9.png
- Supporting_Information/electron_density_data/PDBbind/Coefficient data/3bxf.png
- Supporting_Information/electron_density_data/PDBbind/Coefficient data/3cfn.png
- Supporting_Information/electron_density_data/PDBbind/Coefficient data/3da9.png
- Supporting_Information/electron_density_data/PDBbind/Coefficient data/3dzt.png
- Supporting_Information/electron_density_data/PDBbind/Coefficient data/3f8c.png
- Supporting_Information/electron_density_data/PDBbind/Coefficient data/3gc5.png
- Supporting_Information/electron_density_data/PDBbind/Coefficient data/3ggu.png
- Supporting_Information/electron_density_data/PDBbind/Coefficient data/3gnw.png
- Supporting_Information/electron_density_data/PDBbind/Coefficient data/3gv9.png
- Supporting_Information/electron_density_data/PDBbind/Coefficient data/3i25.png
- Supporting_Information/electron_density_data/PDBbind/Coefficient data/3ip9.png
- Supporting_Information/electron_density_data/PDBbind/Coefficient data/3k4q.png
- Supporting_Information/electron_density_data/PDBbind/Coefficient data/3kdb.png
- Supporting_Information/electron_density_data/PDBbind/Coefficient data/3l3m.png
- Supporting_Information/electron_density_data/PDBbind/Coefficient data/3mof.png
- Supporting_Information/electron_density_data/PDBbind/Coefficient data/3ms9.png
- Supporting_Information/electron_density_data/PDBbind/Coefficient data/3owj.png
- Supporting_Information/electron_density_data/PDBbind/Coefficient data/3q71.png
- Supporting_Information/electron_density_data/PDBbind/Coefficient data/3qto.png
- Supporting_Information/electron_density_data/PDBbind/Coefficient data/3roc.png
- Supporting_Information/electron_density_data/PDBbind/Coefficient data/3slz.png
- Supporting_Information/electron_density_data/PDBbind/Coefficient data/3t0x.png
- Supporting_Information/electron_density_data/PDBbind/Coefficient data/3t2q.png
- Supporting_Information/electron_density_data/PDBbind/Coefficient data/3tfn.png
- Supporting_Information/electron_density_data/PDBbind/Coefficient data/3tz0.png
- Supporting_Information/electron_density_data/PDBbind/Coefficient data/3uug.png
- Supporting_Information/electron_density_data/PDBbind/Coefficient data/3vx3.png
- Supporting_Information/electron_density_data/PDBbind/Coefficient data/3wz7.png
- Supporting_Information/electron_density_data/PDBbind/Coefficient data/3wzn.png
- Supporting_Information/electron_density_data/PDBbind/Coefficient data/3zsx.png
- Supporting_Information/electron_density_data/PDBbind/Coefficient data/3zsy.png
- Supporting_Information/electron_density_data/PDBbind/Coefficient data/4aci.png
- Supporting_Information/electron_density_data/PDBbind/Coefficient data/4cr9.png
- Supporting_Information/electron_density_data/PDBbind/Coefficient data/4des.png
- Supporting_Information/electron_density_data/PDBbind/Coefficient data/4djq.png
- Supporting_Information/electron_density_data/PDBbind/Coefficient data/4dkp.png
- Supporting_Information/electron_density_data/PDBbind/Coefficient data/4ei4.png
- Supporting_Information/electron_density_data/PDBbind/Coefficient data/4elf.png
- Supporting_Information/electron_density_data/PDBbind/Coefficient data/4ew3.png
- Supporting_Information/electron_density_data/PDBbind/Coefficient data/4gah.png
- Supporting_Information/electron_density_data/PDBbind/Coefficient data/4gih.png
- Supporting_Information/electron_density_data/PDBbind/Coefficient data/4hp0.png
- Supporting_Information/electron_density_data/PDBbind/Coefficient data/4i7k.png
- Supporting_Information/electron_density_data/PDBbind/Coefficient data/4j3l.png
- Supporting_Information/electron_density_data/PDBbind/Coefficient data/4k77.png
- Supporting_Information/electron_density_data/PDBbind/Coefficient data/4kwg.png
- Supporting_Information/electron_density_data/PDBbind/Coefficient data/4l2l.png
- Supporting_Information/electron_density_data/PDBbind/Coefficient data/4l51.png
- Supporting_Information/electron_density_data/PDBbind/Coefficient data/4llj.png
- Supporting_Information/electron_density_data/PDBbind/Coefficient data/4lm3.png
- Supporting_Information/electron_density_data/PDBbind/Coefficient data/4n5d.png
- Supporting_Information/electron_density_data/PDBbind/Coefficient data/4nja.png
- Supporting_Information/electron_density_data/PDBbind/Coefficient data/4owm.png
- Supporting_Information/electron_density_data/PDBbind/Coefficient data/4p5z.png
- Supporting_Information/electron_density_data/PDBbind/Coefficient data/4pf5.png
- Supporting_Information/electron_density_data/PDBbind/Coefficient data/4std.png
[truncated: 2,447 more entries]
