# Supplementary material for: Use of the Complementarity Principle in Docking Procedures: A New Approach for Evaluating the Correctness of Binding Poses
Source: J Chem Inf Model. 2021 Apr 2;61(4):1801–13. doi: 10.1021/acs.jcim.0c01382 (PMC8154257; doi:10.1021/acs.jcim.0c01382)
Supplement: Supplementary file 1 — ci0c01382_si_001.zip [file ci0c01382_si_001.zip › Supporting_Information/AlteQ_program/Calculation_duration_summary_ubuntu.csv]

Complex	Duration (seconds)
1a99_1	10.92
1a99_2	10.9
1a99_3	10.35
1a99_4	10.16
1a99_5	10.33
1a99_6	10.44
1a99_7	10.64
1afk_1	28.75
1afk_2	29.19
1afk_3	27.68
1afk_4	28.49
1afk_5	28.89
1afk_6	28.45
1afk_7	28.51
1ai4_1	15.04
1ai4_2	14.17
1ai4_3	14.26
1ai4_4	14.19
1ai4_5	13.88
1ai4_6	13.55
1ai4_7	15.13
1ajn_1	16.09
1ajn_2	15.16
1ajn_3	15.35
1ajn_4	15.52
1ajn_5	15.77
1ajn_6	15.42
1ajn_7	16.34
1apv_1	38.73
1apv_2	36.6
1apv_3	37.29
1apv_4	37.88
1apv_5	37.39
1apv_6	37.2
1apv_7	38.51
1bma_1	43.36
1bma_2	16.47
1bma_3	16.78
1bma_4	15.36
1bma_5	15.6
1bma_6	15.3
1bma_7	43.04
1f4g_1	40.97
1f4g_2	39.52
1f4g_3	38.25
1f4g_4	38.47
1f4g_5	38.04
1f4g_6	38.3
1f4g_7	39.36
1g36_1	30.34
1g36_2	29.36
1g36_3	29.99
1g36_4	28.23
1g36_5	29.42
1g36_6	28.39
1g36_7	30.04
1gaf_1	22.52
1gaf_2	22.83
1gaf_3	22.18
1gaf_4	22.62
1gaf_5	23.42
1gaf_6	21.51
1gaf_7	23
1gi7_1	16.7
1gi7_2	36.13
1gi7_3	36.36
1gi7_4	36.68
1gi7_5	36.5
1gi7_6	36.25
1gi7_7	16.72
1gx8_1	20.26
1gx8_2	20.87
1gx8_3	21.29
1gx8_4	20.31
1gx8_5	21
1gx8_6	20.28
1gx8_7	20.03
1hii_1	44
1hii_2	43.42
1hii_3	43.64
1hii_4	44.11
1hii_5	44.1
1hii_6	43.86
1hii_7	43.89
1hsh_1	44.37
1hsh_2	44.42
1hsh_3	43.97
1hsh_4	42.91
1hsh_5	43.27
1hsh_6	43.03
1hsh_7	44.66
1hvl_1	58.74
1hvl_2	57.83
1hvl_3	57.31
1hvl_4	54.79
1hvl_5	54.92
1hvl_6	56.23
1hvl_7	58.87
1iih_1	12.71
1iih_2	12.15
1iih_3	12.23
1iih_4	11.39
1iih_5	11.75
1iih_6	11.74
1iih_7	13.22
1k6v_1	48
1k6v_2	46.56
1k6v_3	47.35
1k6v_4	46.48
1k6v_5	55.6
1k6v_6	47.74
1k6v_7	48.52
1kel_1	27.6
1kel_2	26.63
1kel_3	27.02
1kel_4	26.7
1kel_5	26.35
1kel_6	26.16
1kel_7	28.53
1lag_1	15.84
1lag_2	12.75
1lag_3	12.15
1lag_4	11.97
1lag_5	12.57
1lag_6	12.21
1lag_7	15.89
1lke_1	28.88
1lke_2	29.09
1lke_3	28.26
1lke_4	28.46
1lke_5	29.63
1lke_6	27.97
1lke_7	29.21
1lvu_1	71.07
1lvu_2	72.18
1lvu_3	67.6
1lvu_4	65.79
1lvu_5	66.06
1lvu_6	67.48
1lvu_7	68.91
1m0n_1	38.14
1m0n_2	37.4
1m0n_3	34.63
1m0n_4	34.9
1m0n_5	33.68
1m0n_6	34.04
1m0n_7	37.42
1m2p_1	21.6
1m2p_2	20.7
1m2p_3	21.49
1m2p_4	20.58
1m2p_5	20.91
1m2p_6	21.14
1m2p_7	21.27
1mai_1	22.61
1mai_2	21.68
1mai_3	21.02
1mai_4	21.34
1mai_5	22.16
1mai_6	22.26
1mai_7	23.46
1mh5_1	46.87
1mh5_2	47.26
1mh5_3	44.08
1mh5_4	43.55
1mh5_5	44.41
1mh5_6	43.77
1mh5_7	47.23
1mrw_1	41.78
1mrw_2	40.91
1mrw_3	41.06
1mrw_4	41.46
1mrw_5	41.31
1mrw_6	40.87
1mrw_7	40.91
1mrx_1	41.87
1mrx_2	40.69
1mrx_3	40.71
1mrx_4	41.13
1mrx_5	40.97
1mrx_6	41.12
1mrx_7	40.09
1mtr_1	42.09
1mtr_2	42.33
1mtr_3	41.58
1mtr_4	46.2
1mtr_5	41.91
1mtr_6	41.55
1mtr_7	42.61
1n4k_1	22.98
1n4k_2	22.6
1n4k_3	21.33
1n4k_4	22.64
1n4k_5	22.31
1n4k_6	21.78
1n4k_7	23.76
1nfx_1	34.49
1nfx_2	34.12
1nfx_3	33.2
1nfx_4	33.45
1nfx_5	33.78
1nfx_6	32.98
1nfx_7	33.9
1njc_1	24.09
1njc_2	22.79
1njc_3	22.29
1njc_4	22.82
1njc_5	23.13
1njc_6	22.92
1njc_7	24.03
1nki_1	7.24
1nki_2	6.96
1nki_3	6.65
1nki_4	6.92
1nki_5	6.93
1nki_6	6.94
1nki_7	7.37
1o2j_1	23.89
1o2j_2	23.27
1o2j_3	22.46
1o2j_4	23.42
1o2j_5	21.89
1o2j_6	21.97
1o2j_7	23.78
1oe8_1	20.81
1oe8_2	22.48
1oe8_3	21.69
1oe8_4	21.39
1oe8_5	21.9
1oe8_6	22.22
1oe8_7	21.39
1pph_1	29.6
1pph_2	27.8
1pph_3	27.72
1pph_4	27.65
1pph_5	27.08
1pph_6	27.12
1pph_7	29.85
1qbn_1	31.74
1qbn_2	29.94
1qbn_3	31.42
1qbn_4	30.35
1qbn_5	30.3
1qbn_6	31.26
1qbn_7	31.48
1sgu_1	44.86
1sgu_2	43.34
1sgu_3	43.3
1sgu_4	42.85
1sgu_5	42.7
1sgu_6	43.78
1sgu_7	45.23
1srg_1	21.35
1srg_2	19.96
1srg_3	19.25
1srg_4	19.8
1srg_5	20.43
1srg_6	18.83
1srg_7	20.37
1sv3_1	9.95
1sv3_2	9.8
1sv3_3	9.77
1sv3_4	9.63
1sv3_5	9.43
1sv3_6	9.89
1sv3_7	9.72
1utm_1	14.46
1utm_2	14.57
1utm_3	14.6
1utm_4	14.85
1utm_5	14.52
1utm_6	14.43
1utm_7	14.56
1v0k_1	17.84
1v0k_2	16.8
1v0k_3	16.6
1v0k_4	16.18
1v0k_5	16.38
1v0k_6	15.66
1v0k_7	18.4
1vyg_1	21.46
1vyg_2	21.42
1vyg_3	21.23
1vyg_4	20.57
1vyg_5	20.88
1vyg_6	21.1
1vyg_7	21.47
1xff_1	11.77
1xff_2	10.43
1xff_3	9.99
1xff_4	9.96
1xff_5	10.5
1xff_6	9.77
1xff_7	11.98
1xka_1	29.95
1xka_2	29.95
1xka_3	30.2
1xka_4	29.84
1xka_5	29.98
1xka_6	29.61
1xka_7	30.34
1y20_1	7.91
1y20_2	6.5
1y20_3	6.16
1y20_4	5.72
1y20_5	5.46
1y20_6	6.29
1y20_7	7.81
1yei_1	29.27
1yei_2	30.14
1yei_3	29.78
1yei_4	29.43
1yei_5	28.34
1yei_6	29.57
1yei_7	30.64
1zpa_1	53.23
1zpa_2	51.79
1zpa_3	52.62
1zpa_4	53.67
1zpa_5	53.88
1zpa_6	75.9
1zpa_7	60.25
2bvd_1	27.7
2bvd_2	23.65
2bvd_3	21.5
2bvd_4	21.68
2bvd_5	22.1
2bvd_6	22.23
2bvd_7	24.09
2bza_1	8.73
2bza_2	8.3
2bza_3	8.45
2bza_4	8.5
2bza_5	8.69
2bza_6	8.61
2bza_7	9
2c1p_1	44.66
2c1p_2	46.09
2c1p_3	43.5
2c1p_4	42.8
2c1p_5	45.36
2c1p_6	44.08
2c1p_7	44.49
2cht_1	20.18
2cht_2	18.86
2cht_3	18.75
2cht_4	21.39
2cht_5	20.06
2cht_6	19.68
2cht_7	21.4
2flr_1	29.62
2flr_2	29.59
2flr_3	27.83
2flr_4	26.22
2flr_5	28.58
2flr_6	27.63
2flr_7	28.98
2fmb_1	61.56
2fmb_2	60.19
2fmb_3	60.66
2fmb_4	60.16
2fmb_5	58.67
2fmb_6	59.61
2fmb_7	63.47
2fqt_1	21.73
2fqt_2	19.46
2fqt_3	19.93
2fqt_4	19.27
2fqt_5	20.07
2fqt_6	19.82
2fqt_7	21.63
2hmv_1	43.41
2hmv_2	43.4
2hmv_3	40.67
2hmv_4	43.95
2hmv_5	43.71
2hmv_6	41.26
2hmv_7	43.61
2hs1_1	41.98
2hs1_2	41.29
2hs1_3	40.85
2hs1_4	39.94
2hs1_5	41.36
2hs1_6	39.79
2hs1_7	41.31
2ihj_1	47.12
2ihj_2	44.7
2ihj_3	45.84
2ihj_4	43.56
2ihj_5	41.45
2ihj_6	41.95
2ihj_7	44.73
2izl_1	15.98
2izl_2	15.39
2izl_3	14.81
2izl_4	14.19
2izl_5	15.33
2izl_6	13.49
2izl_7	15.89
2j7d_1	19.57
2j7d_2	17.1
2j7d_3	17.57
2j7d_4	17.48
2j7d_5	17.74
2j7d_6	17.34
2j7d_7	19.46
2j94_1	32.4
2j94_2	30.95
2j94_3	29.33
2j94_4	31.15
2j94_5	31.33
2j94_6	34.21
2j94_7	34.65
2jxr_1	61.35
2jxr_2	60.71
2jxr_3	62.19
2jxr_4	59.34
2jxr_5	61.06
2jxr_6	58.49
2jxr_7	61.47
2nt7_1	40.48
2nt7_2	40.99
2nt7_3	40.56
2nt7_4	39.84
2nt7_5	37.88
2nt7_6	37.85
2nt7_7	40.15
2ojj_1	34.25
2ojj_2	33.37
2ojj_3	32.79
2ojj_4	34.01
2ojj_5	31.97
2ojj_6	33.44
2ojj_7	33.83
2ot1_1	39.43
2ot1_2	37.26
2ot1_3	37.24
2ot1_4	41.84
2ot1_5	36.51
2ot1_6	37.07
2ot1_7	39.22
2p7a_1	15.07
2p7a_2	14.67
2p7a_3	14.42
2p7a_4	14.74
2p7a_5	14.82
2p7a_6	14.63
2p7a_7	14.86
2pvh_1	23.71
2pvh_2	22.48
2pvh_3	22.57
2pvh_4	22.67
2pvh_5	21.65
2pvh_6	21.84
2pvh_7	23.25
2pvj_1	26.34
2pvj_2	25.55
2pvj_3	26.67
2pvj_4	26.34
2pvj_5	25.36
2pvj_6	26.24
2pvj_7	26.97
2q7q_1	12.47
2q7q_2	11.46
2q7q_3	11.77
2q7q_4	11.53
2q7q_5	11.77
2q7q_6	12.04
2q7q_7	12.72
2qci_1	43.19
2qci_2	42.95
2qci_3	40.87
2qci_4	41.21
2qci_5	40.77
2qci_6	42.02
2qci_7	42.4
2qi7_1	39.81
2qi7_2	39.79
2qi7_3	38.73
2qi7_4	38.62
2qi7_5	39.22
2qi7_6	39.15
2qi7_7	39.54
2qtg_1	22.2
2qtg_2	21.36
2qtg_3	19.02
2qtg_4	19.09
2qtg_5	19.38
2qtg_6	18.91
2qtg_7	22.52
2r0z_1	61.07
2r0z_2	59.4
2r0z_3	59.34
2r0z_4	56.37
2r0z_5	58.91
2r0z_6	59.36
2r0z_7	61.24
2rd6_1	20.71
2rd6_2	20.69
2rd6_3	20.79
2rd6_4	20.42
2rd6_5	20.12
2rd6_6	19.38
2rd6_7	20.84
2sim_1	31.35
2sim_2	30.95
2sim_3	31.67
2sim_4	31.29
2sim_5	29.97
2sim_6	31.3
2sim_7	32.1
2v57_1	15.68
2v57_2	15.31
2v57_3	15.41
2v57_4	16.32
2v57_5	14.02
2v57_6	14.19
2v57_7	15.69
2vwc_1	42.2
2vwc_2	39.15
2vwc_3	39.29
2vwc_4	40.79
2vwc_5	39.12
2vwc_6	38.84
2vwc_7	42.22
2xb7_1	41.18
2xb7_2	41.72
2xb7_3	41.59
2xb7_4	41.37
2xb7_5	41.39
2xb7_6	41.86
2xb7_7	41.68
2xd9_1	23.73
2xd9_2	21.91
2xd9_3	22.96
2xd9_4	20.33
2xd9_5	19.22
2xd9_6	19.24
2xd9_7	22.34
2xdk_1	11.09
2xdk_2	10.9
2xdk_3	11.03
2xdk_4	11.03
2xdk_5	10.85
2xdk_6	11.51
2xdk_7	11.22
2y7x_1	32.97
2y7x_2	32.5
2y7x_3	30.46
2y7x_4	29.93
2y7x_5	29.99
2y7x_6	29.95
2y7x_7	33.68
2yix_1	29.43
2yix_2	29.22
2yix_3	28.26
2yix_4	27.31
2yix_5	28.51
2yix_6	29.24
2yix_7	29.69
2zb1_1	33.62
2zb1_2	34.11
2zb1_3	33.15
2zb1_4	32.82
2zb1_5	32.28
2zb1_6	32.1
2zb1_7	33.62
2zc9_1	28.41
2zc9_2	28.66
2zc9_3	28.42
2zc9_4	28.11
2zc9_5	27.6
2zc9_6	28.13
2zc9_7	29.07
2zz1_1	26.44
2zz1_2	26.02
2zz1_3	25.88
2zz1_4	25.8
2zz1_5	21.95
2zz1_6	22.08
2zz1_7	26.64
3arw_1	28.56
3arw_2	28.64
3arw_3	28.31
3arw_4	28.56
3arw_5	28.59
3arw_6	28.18
3arw_7	28.39
3be9_1	28.35
3be9_2	28.19
3be9_3	26.58
3be9_4	26.04
3be9_5	27.47
3be9_6	27.06
3be9_7	28.05
3bxf_1	19.04
3bxf_2	18.09
3bxf_3	17.76
3bxf_4	18.2
3bxf_5	17.74
3bxf_6	16.77
3bxf_7	19.28
3cfn_1	18.94
3cfn_2	19.21
3cfn_3	18.95
3cfn_4	19.05
3cfn_5	18.96
3cfn_6	19.29
3cfn_7	18.8
3da9_1	30.44
3da9_2	29.73
3da9_3	28.66
3da9_4	28.7
3da9_5	28.35
3da9_6	27.78
3da9_7	30.13
3dzt_1	22.33
3dzt_2	22.42
3dzt_3	21.89
3dzt_4	23.08
3dzt_5	22.2
3dzt_6	21.46
3dzt_7	22.45
3f8c_1	31.97
3f8c_2	30.82
3f8c_3	30.49
3f8c_4	30.96
3f8c_5	31.26
3f8c_6	30.13
3f8c_7	31.21
3gc5_1	20.93
3gc5_2	20.33
3gc5_3	19.88
3gc5_4	20.84
3gc5_5	20.45
3gc5_6	20.71
3gc5_7	21.11
3ggu_1	40.36
3ggu_2	39.84
3ggu_3	38.71
3ggu_4	39.92
3ggu_5	39.68
3ggu_6	37.93
3ggu_7	40.06
3gnw_1	52.75
3gnw_2	51.87
3gnw_3	52.61
3gnw_4	51.64
3gnw_5	51.7
3gnw_6	52.69
3gnw_7	53.01
3gv9_1	11.53
3gv9_2	12.16
3gv9_3	11.24
3gv9_4	11.52
3gv9_5	11.44
3gv9_6	11.24
3gv9_7	11.6
3i25_1	73.72
3i25_2	68.45
3i25_3	69.18
3i25_4	66.66
3i25_5	67.74
3i25_6	69.48
3i25_7	73.56
3ip9_1	8.58
3ip9_2	7.8
3ip9_3	7.7
3ip9_4	7.22
3ip9_5	7.08
3ip9_6	7.19
3ip9_7	7.96
3k4q_1	39.68
3k4q_2	36.7
3k4q_3	36.15
3k4q_4	36.6
3k4q_5	35.98
3k4q_6	36.34
3k4q_7	41.13
3kdb_1	49.06
3kdb_2	47.96
3kdb_3	46.9
3kdb_4	47.54
3kdb_5	47.19
3kdb_6	46.05
3kdb_7	48.4
3l3m_1	27.88
3l3m_2	27.51
3l3m_3	26.99
3l3m_4	26.65
3l3m_5	25.48
3l3m_6	25.73
3l3m_7	28.51
3mof_1	5.75
3mof_2	5.96
3mof_3	5.94
3mof_4	5.68
3mof_5	5.7
3mof_6	5.71
3mof_7	6.24
3ms9_1	12.53
3ms9_2	12.18
3ms9_3	11.95
3ms9_4	12.78
3ms9_5	12.34
3ms9_6	12.08
3ms9_7	12.51
3owj_1	19.38
3owj_2	19.35
3owj_3	19.09
3owj_4	19.61
3owj_5	19.05
3owj_6	18.85
3owj_7	19.37
3q71_1	38.26
3q71_2	36.66
3q71_3	37.82
3q71_4	35.93
3q71_5	38.43
3q71_6	37.02
3q71_7	38.53
3qto_1	28.66
3qto_2	28.49
3qto_3	27.05
3qto_4	26.78
3qto_5	26.42
3qto_6	26.76
3qto_7	29.33
3roc_1	37.54
3roc_2	37.13
3roc_3	37.09
3roc_4	36.04
3roc_5	36.95
3roc_6	36.47
3roc_7	37.44
3slz_1	66.85
3slz_2	67.06
3slz_3	64.82
3slz_4	66.56
3slz_5	65.18
3slz_6	64.44
3slz_7	66.41
3t0x_1	29.46
3t0x_2	28.02
3t0x_3	28.46
3t0x_4	28.47
3t0x_5	30.51
3t0x_6	28.66
3t0x_7	30.21
3t2q_1	15.92
3t2q_2	15.06
3t2q_3	15.03
3t2q_4	14.76
3t2q_5	13.84
3t2q_6	13.97
3t2q_7	15.77
3tfn_1	31.41
3tfn_2	31.12
3tfn_3	30.54
3tfn_4	30.84
3tfn_5	31.07
3tfn_6	30.89
3tfn_7	31.68
3tz0_1	9.95
3tz0_2	9.52
3tz0_3	9.69
3tz0_4	9.26
3tz0_5	9.23
3tz0_6	9.44
3tz0_7	9.94
3uug_1	14.27
3uug_2	14.03
3uug_3	11.05
3uug_4	10.29
3uug_5	10.76
3uug_6	11.26
3uug_7	14.74
3vx3_1	33.11
3vx3_2	31.24
3vx3_3	30.79
3vx3_4	30.88
3vx3_5	29.53
3vx3_6	30.42
3vx3_7	32.65
3wz7_1	35.3
3wz7_2	35.8
3wz7_3	35.84
3wz7_4	36.42
3wz7_5	35.08
3wz7_6	33.71
3wz7_7	35.32
3wzn_1	15.73
3wzn_2	15.85
3wzn_3	15.99
3wzn_4	14.77
3wzn_5	14.86
3wzn_6	14.9
3wzn_7	15.51
3zsx_1	34.81
3zsx_2	33.95
3zsx_3	32.99
3zsx_4	32.95
3zsx_5	33.73
3zsx_6	33.08
3zsx_7	34.51
3zsy_1	32.5
3zsy_2	31.98
3zsy_3	30.54
3zsy_4	30.29
3zsy_5	31.36
3zsy_6	30.11
3zsy_7	32.41
4aci_1	13.17
4aci_2	12.89
4aci_3	12.37
4aci_4	12.53
4aci_5	12.57
4aci_6	12.77
4aci_7	13.38
4cr9_1	12.62
4cr9_2	12.24
4cr9_3	12.66
4cr9_4	12.39
4cr9_5	12.03
4cr9_6	12.23
4cr9_7	12.74
4des_1	17.14
4des_2	15.59
4des_3	15.48
4des_4	16.18
4des_5	15.78
4des_6	16.72
4des_7	16.69
4djq_1	39.41
4djq_2	38.11
4djq_3	38.66
4djq_4	37.57
4djq_5	39
4djq_6	38.6
4djq_7	39.2
4dkp_1	24.94
4dkp_2	26.51
4dkp_3	25.82
4dkp_4	25.99
4dkp_5	25.94
4dkp_6	26.21
4dkp_7	25.24
4ei4_1	19.15
4ei4_2	18.89
4ei4_3	19.57
4ei4_4	18.73
4ei4_5	18.11
4ei4_6	18.02
4ei4_7	19.06
4elf_1	38.68
4elf_2	37.8
4elf_3	37.12
4elf_4	37.77
4elf_5	37.03
4elf_6	36.82
4elf_7	45.93
4ew3_1	40.26
4ew3_2	42.24
4ew3_3	41.39
4ew3_4	42.3
4ew3_5	40.62
4ew3_6	39.67
4ew3_7	40.64
4gah_1	89.71
4gah_2	87.91
4gah_3	88.36
4gah_4	84.84
4gah_5	92.66
4gah_6	88.31
4gah_7	90.77
4gih_1	23.65
4gih_2	22.64
4gih_3	22.36
4gih_4	21.46
4gih_5	22.28
4gih_6	21.61
4gih_7	23.45
4hp0_1	50.29
4hp0_2	47.96
4hp0_3	48.48
4hp0_4	48.57
4hp0_5	48.37
4hp0_6	48.58
4hp0_7	50.58
4i7k_1	5.66
4i7k_2	5.46
4i7k_3	5.48
4i7k_4	5.64
4i7k_5	5.92
4i7k_6	5.49
4i7k_7	5.67
4j3l_1	24.76
4j3l_2	24.82
4j3l_3	24.71
4j3l_4	24.74
4j3l_5	25.34
4j3l_6	23.62
4j3l_7	24.58
4k77_1	15.94
4k77_2	15.54
4k77_3	15.38
4k77_4	15.87
4k77_5	15.35
4k77_6	14.92
4k77_7	16.12
4kwg_1	15.75
4kwg_2	15.77
4kwg_3	14.37
4kwg_4	14.05
4kwg_5	14.6
4kwg_6	14.52
4kwg_7	15.51
4l2l_1	23.6
4l2l_2	23.28
4l2l_3	23.19
4l2l_4	21.05
4l2l_5	20.83
4l2l_6	21.4
4l2l_7	23.5
4l51_1	14.18
4l51_2	13.8
4l51_3	13.6
4l51_4	13.69
4l51_5	13.72
4l51_6	13.37
4l51_7	14.36
4llj_1	9.45
4llj_2	9.91
4llj_3	9.57
4llj_4	9.56
4llj_5	9.88
4llj_6	9.57
4llj_7	9.58
4lm3_1	12.07
4lm3_2	11.85
4lm3_3	11.61
4lm3_4	11.4
4lm3_5	12.14
4lm3_6	11.6
4lm3_7	11.94
4n5d_1	13.91
4n5d_2	14.04
4n5d_3	14.16
4n5d_4	13.58
4n5d_5	13.55
4n5d_6	13.99
4n5d_7	13.79
4nja_1	33.8
4nja_2	34.76
4nja_3	33.39
4nja_4	32.18
4nja_5	31.64
4nja_6	33.07
4nja_7	33.99
4owm_1	10.57
4owm_2	10.81
4owm_3	10.74
4owm_4	10.22
4owm_5	10.42
4owm_6	10.61
4owm_7	10.9
4p5z_1	35.49
4p5z_2	34.98
4p5z_3	33.07
4p5z_4	32.58
4p5z_5	33.03
4p5z_6	35.74
4p5z_7	40.13
4pf5_1	19.49
4pf5_2	18.21
4pf5_3	19.69
4pf5_4	19.01
4pf5_5	19.28
4pf5_6	18.54
4pf5_7	19.68
4std_1	47.3
4std_2	46.26
4std_3	47.25
4std_4	47.27
4std_5	48.46
4std_6	49.07
4std_7	46.56
4tim_1	12.04
4tim_2	11.86
4tim_3	9.51
4tim_4	9.21
4tim_5	9.2
4tim_6	9.87
4tim_7	11.97
4u71_1	13.88
4u71_2	12.95
4u71_3	12.96
4u71_4	13.19
4u71_5	10.12
4u71_6	9.65
4u71_7	11.57
4uof_1	23.83
4uof_2	24.07
4uof_3	23.77
4uof_4	24.31
4uof_5	24.86
4uof_6	24.1
4uof_7	24.45
4w9j_1	55.13
4w9j_2	53.4
4w9j_3	55.22
4w9j_4	51.65
4w9j_5	54.81
4w9j_6	51
4w9j_7	55.44
4x5y_1	42.97
4x5y_2	41.17
4x5y_3	39.42
4x5y_4	40.01
4x5y_5	40.17
4x5y_6	39.53
4x5y_7	43.07
4y59_1	19.62
4y59_2	18.52
4y59_3	19.79
4y59_4	19.42
4y59_5	17.53
4y59_6	17.52
4y59_7	18.91
4ymx_1	13.38
4ymx_2	10.42
4ymx_3	9.69
4ymx_4	10.11
4ymx_5	9.76
4ymx_6	9.63
4ymx_7	13.83
4z2b_1	40.31
4z2b_2	39.34
4z2b_3	39.82
4z2b_4	40.21
4z2b_5	38.43
4z2b_6	39.34
4z2b_7	40.7
4z84_1	27.85
4z84_2	26.13
4z84_3	25.92
4z84_4	26.71
4z84_5	25.72
4z84_6	26.64
4z84_7	27.75
5a81_1	26.91
5a81_2	26.51
5a81_3	26.08
5a81_4	26.23
5a81_5	27.13
5a81_6	26.17
5a81_7	27.22
5c28_1	11.27
5c28_2	11.38
5c28_3	11.11
5c28_4	11.32
5c28_5	11.75
5c28_6	13.81
5c28_7	11.16
5caq_1	29.75
5caq_2	28.52
5caq_3	29.59
5caq_4	27.87
5caq_5	28.41
5caq_6	28.01
5caq_7	29.62
5cy9_1	20.08
5cy9_2	20.81
5cy9_3	20.97
5cy9_4	20.72
5cy9_5	20.69
5cy9_6	20.68
5cy9_7	20.18
5duw_1	33.59
5duw_2	30.56
5duw_3	30.62
5duw_4	32.1
5duw_5	28.62
5duw_6	31.15
5duw_7	33.97
5elw_1	16.43
5elw_2	13.96
5elw_3	13.15
5elw_4	13.94
5elw_5	14.07
5elw_6	13.99
5elw_7	16.68
5en3_1	20.95
5en3_2	18.75
5en3_3	18.88
5en3_4	18.79
5en3_5	18.67
5en3_6	19.29
5en3_7	19.84
5fog_1	26.98
5fog_2	25.77
5fog_3	26.28
5fog_4	26.49
5fog_5	24.74
5fog_6	24.91
5fog_7	26.8
5fot_1	37.08
5fot_2	35.73
5fot_3	37.76
5fot_4	36.88
5fot_5	37.7
5fot_6	37.56
5fot_7	37.4
5g45_1	10.61
5g45_2	10.59
5g45_3	10.65
5g45_4	10.6
5g45_5	10.46
5g45_6	10.2
5g45_7	10.76
5htl_1	46.77
5htl_2	42.65
5htl_3	42.12
5htl_4	42.01
5htl_5	42.82
5htl_6	41.54
5htl_7	46.61
5i2f_1	27.41
5i2f_2	26.31
5i2f_3	24.61
5i2f_4	24.09
5i2f_5	24.05
5i2f_6	25.45
5i2f_7	27.13
5i7y_1	23.14
5i7y_2	23.06
5i7y_3	23.21
5i7y_4	23.18
5i7y_5	22.64
5i7y_6	22.96
5i7y_7	23.08
5i9x_1	40.02
5i9x_2	41.82
5i9x_3	43.06
5i9x_4	42.9
5i9x_5	40.8
5i9x_6	42
5i9x_7	40.95
5i9z_1	46.92
5i9z_2	46.91
5i9z_3	46.5
5i9z_4	46.2
5i9z_5	46.5
5i9z_6	45.18
5i9z_7	47.49
5ia1_1	36.37
5ia1_2	35.45
5ia1_3	35.47
5ia1_4	34.98
5ia1_5	35.14
5ia1_6	33.05
5ia1_7	36.03
5ia5_1	53.2
5ia5_2	52.23
5ia5_3	52.41
5ia5_4	53.62
5ia5_5	50.44
5ia5_6	53.4
5ia5_7	53.94
5j3l_1	14.83
5j3l_2	14.6
5j3l_3	15.06
5j3l_4	14.94
5j3l_5	14.95
5j3l_6	14.23
5j3l_7	14.89
5jhb_1	37.83
5jhb_2	36.39
5jhb_3	36.57
5jhb_4	36.95
5jhb_5	35.17
5jhb_6	35.18
5jhb_7	37.42
5k8s_1	22.37
5k8s_2	22.14
5k8s_3	19.13
5k8s_4	19.04
5k8s_5	20.44
5k8s_6	18.23
5k8s_7	22.29
5ka9_1	18.32
5ka9_2	17.05
5ka9_3	16.91
5ka9_4	16.73
5ka9_5	17.05
5ka9_6	17.17
5ka9_7	18.3
5kr2_1	51.3
5kr2_2	52.46
5kr2_3	52.42
5kr2_4	51.13
5kr2_5	49.47
5kr2_6	51.15
5kr2_7	52.01
5l2s_1	37.67
5l2s_2	36.99
5l2s_3	37.54
5l2s_4	37.15
5l2s_5	37.91
5l2s_6	36.41
5l2s_7	38.17
5lud_1	6.33
5lud_2	6.84
5lud_3	6.61
5lud_4	6.8
5lud_5	6.73
5lud_6	6.71
5lud_7	6.42
5lvq_1	15.14
5lvq_2	15.88
5lvq_3	15.38
5lvq_4	15.07
5lvq_5	14.76
5lvq_6	15.62
5lvq_7	15.14
5lvr_1	14.05
5lvr_2	13.47
5lvr_3	14.47
5lvr_4	13.37
5lvr_5	14.7
5lvr_6	14.6
5lvr_7	13.99
5m23_1	54.74
5m23_2	50.64
5m23_3	50.16
5m23_4	52.2
5m23_5	50.3
5m23_6	52.23
5m23_7	55.16
5m7u_1	31.9
5m7u_2	31.21
5m7u_3	32.28
5m7u_4	31.75
5m7u_5	35.44
5m7u_6	31.63
5m7u_7	32.15
5nk3_1	50.71
5nk3_2	54.5
5nk3_3	57.52
5nk3_4	54.16
5nk3_5	54.23
5nk3_6	54.37
5nk3_7	50.88
5otc_1	13.78
5otc_2	12.8
5otc_3	13.13
5otc_4	12.73
5otc_5	12.74
5otc_6	12.45
5otc_7	13.82
5ov8_1	28.98
5ov8_2	28.48
5ov8_3	29.2
5ov8_4	28.98
5ov8_5	29.36
5ov8_6	27.71
5ov8_7	28.87
5t8p_1	17.64
5t8p_2	17.31
5t8p_3	17.48
5t8p_4	17.41
5t8p_5	17.46
5t8p_6	17.47
5t8p_7	18.14
5tcj_1	23.13
5tcj_2	23.71
5tcj_3	23.26
5tcj_4	23.52
5tcj_5	22.86
5tcj_6	23.19
5tcj_7	22.83
5tuz_1	28.1
5tuz_2	27.61
5tuz_3	26.59
5tuz_4	26.41
5tuz_5	26.35
5tuz_6	26.86
5tuz_7	27.69
5twj_1	27.61
5twj_2	26.63
5twj_3	25.6
5twj_4	26.21
5twj_5	27.27
5twj_6	26.33
5twj_7	27.74
5ucj_1	25.05
5ucj_2	25.3
5ucj_3	25.02
5ucj_4	25.11
5ucj_5	24.97
5ucj_6	25.86
5ucj_7	25.5
5uk8_1	36.98
5uk8_2	36.83
5uk8_3	35.84
5uk8_4	35.74
5uk8_5	35.04
5uk8_6	35.4
5uk8_7	35.98
5ut6_1	27.03
5ut6_2	26.43
5ut6_3	24.15
5ut6_4	26.13
5ut6_5	26.69
5ut6_6	24.19
5ut6_7	27.12
5v7a_1	18.79
5v7a_2	17.12
5v7a_3	17.29
5v7a_4	16.98
5v7a_5	17.52
5v7a_6	15.7
5v7a_7	19.09
5vsj_1	71.09
5vsj_2	69.75
5vsj_3	70.73
5vsj_4	68.06
5vsj_5	69.36
5vsj_6	67.78
5vsj_7	69.95
5y94_1	21.83
5y94_2	22.07
5y94_3	22.25
5y94_4	21.86
5y94_5	21.74
5y94_6	21.66
5y94_7	21.93
6chp_1	46.03
6chp_2	45.73
6chp_3	45.63
6chp_4	45.78
6chp_5	43.35
6chp_6	44.41
6chp_7	46.25
6ckw_1	38.47
6ckw_2	35.89
6ckw_3	37.99
6ckw_4	39.77
6ckw_5	37.51
6ckw_6	38.99
6ckw_7	38.49
6d55_1	45.58
6d55_2	45.5
6d55_3	44.02
6d55_4	43.59
6d55_5	43.75
6d55_6	44.19
6d55_7	45.97
6dj5_1	45.94
6dj5_2	43.94
6dj5_3	43.17
6dj5_4	42.84
6dj5_5	43.08
6dj5_6	44.59
6dj5_7	45.77
6e4a_1	34.11
6e4a_2	37.62
6e4a_3	36.82
6e4a_4	36.76
6e4a_5	36.01
6e4a_6	36.56
6e4a_7	34.03
6eya_1	41.9
6eya_2	40.15
6eya_3	39.74
6eya_4	39.5
6eya_5	40.01
6eya_6	39.17
6eya_7	40.55
6g9i_1	22.61
6g9i_2	22.78
6g9i_3	22.39
6g9i_4	22.39
6g9i_5	22.15
6g9i_6	22.15
6g9i_7	22.37
6hke_1	8.95
6hke_2	8.55
6hke_3	7.48
6hke_4	7.16
6hke_5	7.01
6hke_6	7.09
6hke_7	8.86
6ma2_1	44.96
6ma2_2	44.62
6ma2_3	44.74
6ma2_4	44.67
6ma2_5	43.26
6ma2_6	43.83
6ma2_7	44.3
mean	28.86
median	27.02
minimum (1y20_5; 4i7k_3)	5.46
maximum (4gah_5)	92.66
all	40399.74
