# Supplementary material for: Use of the Complementarity Principle in Docking Procedures: A New Approach for Evaluating the Correctness of Binding Poses
Source: J Chem Inf Model. 2021 Apr 2;61(4):1801–13. doi: 10.1021/acs.jcim.0c01382 (PMC8154257; doi:10.1021/acs.jcim.0c01382)
Supplement: Supplementary file 1 — ci0c01382_si_001.zip [file ci0c01382_si_001.zip › Supporting_Information/AlteQ_program/Calculation_duration_summary_windows.csv]

Complex	Duration (seconds)
1a99_1	20.71
1a99_2	19.82
1a99_3	19.24
1a99_4	18.68
1a99_5	19.8
1a99_6	20.07
1a99_7	20.39
1afk_1	59.52
1afk_2	58.42
1afk_3	58.67
1afk_4	62.03
1afk_5	57.12
1afk_6	57.46
1afk_7	58.24
1ai4_1	29.84
1ai4_2	27.99
1ai4_3	28.13
1ai4_4	28.33
1ai4_5	28.04
1ai4_6	27.94
1ai4_7	30.32
1ajn_1	31.68
1ajn_2	30.43
1ajn_3	30.7
1ajn_4	30.95
1ajn_5	31.11
1ajn_6	30.47
1ajn_7	32.3
1apv_1	77.32
1apv_2	74.62
1apv_3	75.36
1apv_4	77.27
1apv_5	76.19
1apv_6	75.02
1apv_7	76.8
1bma_1	87.45
1bma_2	32.16
1bma_3	32.4
1bma_4	30.7
1bma_5	31.07
1bma_6	30.73
1bma_7	86.33
1f4g_1	79.97
1f4g_2	81.32
1f4g_3	79.53
1f4g_4	78.62
1f4g_5	78.13
1f4g_6	77.79
1f4g_7	79.4
1g36_1	59
1g36_2	56.69
1g36_3	58.11
1g36_4	56.38
1g36_5	57.52
1g36_6	57.3
1g36_7	58.29
1gaf_1	43.13
1gaf_2	42.88
1gaf_3	42.29
1gaf_4	42.57
1gaf_5	45.55
1gaf_6	41.73
1gaf_7	43.08
1gi7_1	47.43
1gi7_2	104.78
1gi7_3	106.87
1gi7_4	104.76
1gi7_5	106.22
1gi7_6	102.05
1gi7_7	47.19
1gx8_1	39.75
1gx8_2	40.73
1gx8_3	41.38
1gx8_4	40.12
1gx8_5	40.81
1gx8_6	40.01
1gx8_7	39
1hii_1	88.94
1hii_2	84.88
1hii_3	83.93
1hii_4	83.77
1hii_5	85.82
1hii_6	85.47
1hii_7	88.67
1hsh_1	87.16
1hsh_2	86.43
1hsh_3	89.42
1hsh_4	88.48
1hsh_5	84.1
1hsh_6	84.32
1hsh_7	88.75
1hvl_1	122.03
1hvl_2	120.61
1hvl_3	117.59
1hvl_4	114.88
1hvl_5	113.49
1hvl_6	116.15
1hvl_7	122
1iih_1	23.61
1iih_2	22.4
1iih_3	22.91
1iih_4	21.52
1iih_5	22.24
1iih_6	22.28
1iih_7	24.94
1k6v_1	95.03
1k6v_2	92.43
1k6v_3	93.07
1k6v_4	92.04
1k6v_5	93.85
1k6v_6	93.76
1k6v_7	93.85
1kel_1	55.07
1kel_2	52.35
1kel_3	52.42
1kel_4	52.58
1kel_5	51.98
1kel_6	52.51
1kel_7	55.1
1lag_1	30.35
1lag_2	23.4
1lag_3	23.24
1lag_4	23.14
1lag_5	23.94
1lag_6	23.68
1lag_7	30.74
1lke_1	58.21
1lke_2	57.46
1lke_3	57.15
1lke_4	57.05
1lke_5	58.44
1lke_6	56.82
1lke_7	58.73
1lvu_1	148.8
1lvu_2	146.8
1lvu_3	146.52
1lvu_4	142.64
1lvu_5	142.63
1lvu_6	144.34
1lvu_7	147.53
1m0n_1	74.07
1m0n_2	73.1
1m0n_3	70.77
1m0n_4	71.93
1m0n_5	70.22
1m0n_6	69.76
1m0n_7	73.36
1m2p_1	41.14
1m2p_2	39.22
1m2p_3	40.14
1m2p_4	39.46
1m2p_5	39.49
1m2p_6	39.9
1m2p_7	40.5
1mai_1	44.34
1mai_2	42.17
1mai_3	41.85
1mai_4	41.81
1mai_5	43.14
1mai_6	43.29
1mai_7	45.9
1mh5_1	97.22
1mh5_2	96.93
1mh5_3	89.12
1mh5_4	88.41
1mh5_5	90.95
1mh5_6	90.94
1mh5_7	96.92
1mrw_1	79.59
1mrw_2	78.2
1mrw_3	78.52
1mrw_4	77.9
1mrw_5	77.9
1mrw_6	78.84
1mrw_7	77.59
1mrx_1	79.23
1mrx_2	79.09
1mrx_3	78.78
1mrx_4	78.34
1mrx_5	79.11
1mrx_6	79.34
1mrx_7	77.42
1mtr_1	84.24
1mtr_2	84.92
1mtr_3	82.6
1mtr_4	82.26
1mtr_5	83.05
1mtr_6	82.56
1mtr_7	84.78
1n4k_1	47.46
1n4k_2	46.75
1n4k_3	45.28
1n4k_4	46.75
1n4k_5	46.35
1n4k_6	45.71
1n4k_7	48.18
1nfx_1	66.93
1nfx_2	66.38
1nfx_3	65.41
1nfx_4	65.72
1nfx_5	66.14
1nfx_6	65.89
1nfx_7	66.98
1njc_1	48.29
1njc_2	46.38
1njc_3	45.59
1njc_4	46.36
1njc_5	46.11
1njc_6	45.65
1njc_7	48.35
1nki_1	13.73
1nki_2	12.66
1nki_3	12.03
1nki_4	12.61
1nki_5	14.78
1nki_6	13.68
1nki_7	14.84
1o2j_1	46.75
1o2j_2	45.83
1o2j_3	45.47
1o2j_4	45.47
1o2j_5	44.68
1o2j_6	44.04
1o2j_7	46.76
1oe8_1	40.9
1oe8_2	42.62
1oe8_3	42.24
1oe8_4	40.55
1oe8_5	41.63
1oe8_6	42.87
1oe8_7	42.06
1pph_1	61.57
1pph_2	60.16
1pph_3	55.78
1pph_4	60.83
1pph_5	55.89
1pph_6	57.04
1pph_7	62.45
1qbn_1	60.94
1qbn_2	57.68
1qbn_3	59.48
1qbn_4	58.49
1qbn_5	58.2
1qbn_6	59.65
1qbn_7	59.46
1sgu_1	87.1
1sgu_2	84.86
1sgu_3	85.54
1sgu_4	85.02
1sgu_5	85.94
1sgu_6	85.98
1sgu_7	88.17
1srg_1	39.6
1srg_2	35.59
1srg_3	35.36
1srg_4	36.39
1srg_5	37.85
1srg_6	34.6
1srg_7	37.24
1sv3_1	18.46
1sv3_2	18.03
1sv3_3	18.07
1sv3_4	17.68
1sv3_5	17.65
1sv3_6	18.23
1sv3_7	18.02
1utm_1	29.97
1utm_2	30.12
1utm_3	30.21
1utm_4	30.23
1utm_5	30.4
1utm_6	29.88
1utm_7	30.68
1v0k_1	34.35
1v0k_2	31.96
1v0k_3	31.9
1v0k_4	30.97
1v0k_5	31.04
1v0k_6	30.17
1v0k_7	34.92
1vyg_1	37.86
1vyg_2	39.98
1vyg_3	39.68
1vyg_4	39.01
1vyg_5	39.79
1vyg_6	40.33
1vyg_7	38
1xff_1	22.8
1xff_2	19.4
1xff_3	18.87
1xff_4	18.79
1xff_5	19.68
1xff_6	18.97
1xff_7	22.7
1xka_1	58.03
1xka_2	56.42
1xka_3	57.17
1xka_4	56.96
1xka_5	56.07
1xka_6	60
1xka_7	58.32
1y20_1	14.31
1y20_2	11.64
1y20_3	11.28
1y20_4	10.54
1y20_5	10.26
1y20_6	11.54
1y20_7	14.42
1yei_1	57.77
1yei_2	59.58
1yei_3	56.94
1yei_4	58.14
1yei_5	56.08
1yei_6	58.17
1yei_7	57.5
1zpa_1	107.38
1zpa_2	104.66
1zpa_3	102.84
1zpa_4	100.55
1zpa_5	104.36
1zpa_6	104.74
1zpa_7	104.97
2bvd_1	43.51
2bvd_2	41.48
2bvd_3	40.32
2bvd_4	39.92
2bvd_5	40.39
2bvd_6	40.56
2bvd_7	44.38
2bza_1	15.43
2bza_2	15.25
2bza_3	14.56
2bza_4	15.27
2bza_5	14.53
2bza_6	15.56
2bza_7	15.55
2c1p_1	92.4
2c1p_2	92.04
2c1p_3	87.63
2c1p_4	87.47
2c1p_5	92.12
2c1p_6	89.58
2c1p_7	93.12
2cht_1	39.62
2cht_2	37.66
2cht_3	37.52
2cht_4	38.53
2cht_5	37.53
2cht_6	37.79
2cht_7	40.56
2flr_1	52.98
2flr_2	51.18
2flr_3	50.02
2flr_4	48.66
2flr_5	52.34
2flr_6	50.72
2flr_7	52.12
2fmb_1	121.09
2fmb_2	116.66
2fmb_3	117.38
2fmb_4	115
2fmb_5	115.64
2fmb_6	113.26
2fmb_7	120.52
2fqt_1	37.97
2fqt_2	33.55
2fqt_3	33.72
2fqt_4	33.31
2fqt_5	34.69
2fqt_6	34.11
2fqt_7	37.77
2hmv_1	83.32
2hmv_2	86.49
2hmv_3	81.03
2hmv_4	87.06
2hmv_5	87.27
2hmv_6	83.02
2hmv_7	84.56
2hs1_1	78.29
2hs1_2	75.2
2hs1_3	73.41
2hs1_4	75.66
2hs1_5	78.88
2hs1_6	76.92
2hs1_7	78.58
2ihj_1	89
2ihj_2	86.02
2ihj_3	86.29
2ihj_4	84.72
2ihj_5	84.8
2ihj_6	85.8
2ihj_7	89.25
2izl_1	29.1
2izl_2	28.59
2izl_3	28.91
2izl_4	26.77
2izl_5	28.64
2izl_6	26.97
2izl_7	28.61
2j7d_1	38.44
2j7d_2	33.03
2j7d_3	33.63
2j7d_4	33.95
2j7d_5	33.74
2j7d_6	33.45
2j7d_7	38.41
2j94_1	61.12
2j94_2	59.14
2j94_3	57.47
2j94_4	59.79
2j94_5	59.71
2j94_6	59.15
2j94_7	61.43
2jxr_1	128.46
2jxr_2	133
2jxr_3	130.57
2jxr_4	127.24
2jxr_5	129.02
2jxr_6	126.96
2jxr_7	129.77
2nt7_1	80.48
2nt7_2	80.9
2nt7_3	80.57
2nt7_4	80.7
2nt7_5	77.97
2nt7_6	77.57
2nt7_7	79.88
2ojj_1	66.88
2ojj_2	64.93
2ojj_3	65.45
2ojj_4	65.65
2ojj_5	63.37
2ojj_6	64.79
2ojj_7	66.12
2ot1_1	85.23
2ot1_2	80.25
2ot1_3	78.37
2ot1_4	90.28
2ot1_5	78.34
2ot1_6	78.93
2ot1_7	84.8
2p7a_1	29.53
2p7a_2	29.29
2p7a_3	28.77
2p7a_4	29.23
2p7a_5	29.41
2p7a_6	29.05
2p7a_7	29.22
2pvh_1	45.22
2pvh_2	43.99
2pvh_3	43.52
2pvh_4	52.36
2pvh_5	42.86
2pvh_6	42.9
2pvh_7	44.32
2pvj_1	51.56
2pvj_2	50.57
2pvj_3	50.79
2pvj_4	51.46
2pvj_5	50.33
2pvj_6	50.1
2pvj_7	51.86
2q7q_1	23.72
2q7q_2	22
2q7q_3	22.34
2q7q_4	21.86
2q7q_5	23.01
2q7q_6	22.65
2q7q_7	24.37
2qci_1	85.55
2qci_2	85.42
2qci_3	80.12
2qci_4	80.61
2qci_5	79.16
2qci_6	84.88
2qci_7	84.88
2qi7_1	80.36
2qi7_2	81.78
2qi7_3	77.58
2qi7_4	77.19
2qi7_5	80
2qi7_6	80.14
2qi7_7	79.84
2qtg_1	43.76
2qtg_2	42.28
2qtg_3	40.56
2qtg_4	39.83
2qtg_5	40.43
2qtg_6	39.62
2qtg_7	44.15
2r0z_1	121.57
2r0z_2	121.31
2r0z_3	124.4
2r0z_4	116.64
2r0z_5	119.88
2r0z_6	123.05
2r0z_7	122.53
2rd6_1	39.6
2rd6_2	39.72
2rd6_3	39.31
2rd6_4	38.7
2rd6_5	38.52
2rd6_6	37.96
2rd6_7	39.43
2sim_1	66.82
2sim_2	65.95
2sim_3	67.11
2sim_4	66.5
2sim_5	65.75
2sim_6	66.42
2sim_7	67.29
2v57_1	30.57
2v57_2	29.71
2v57_3	29.92
2v57_4	31.11
2v57_5	28.29
2v57_6	28.47
2v57_7	30.67
2vwc_1	88.01
2vwc_2	83.06
2vwc_3	84.16
2vwc_4	85.24
2vwc_5	83.91
2vwc_6	83.12
2vwc_7	85.47
2xb7_1	80.96
2xb7_2	81.68
2xb7_3	84.38
2xb7_4	81.77
2xb7_5	81.54
2xb7_6	82.19
2xb7_7	81.64
2xd9_1	43.36
2xd9_2	42.22
2xd9_3	44.42
2xd9_4	41.54
2xd9_5	40.1
2xd9_6	39.77
2xd9_7	43.62
2xdk_1	20.9
2xdk_2	20.49
2xdk_3	15.17
2xdk_4	20.69
2xdk_5	20.49
2xdk_6	21.31
2xdk_7	21.12
2y7x_1	63.23
2y7x_2	61.94
2y7x_3	59.52
2y7x_4	59.05
2y7x_5	58.49
2y7x_6	58.13
2y7x_7	64.5
2yix_1	55.55
2yix_2	54.41
2yix_3	53.99
2yix_4	52.19
2yix_5	54.37
2yix_6	54.39
2yix_7	55.13
2zb1_1	66.94
2zb1_2	66.49
2zb1_3	65.66
2zb1_4	66.47
2zb1_5	65.54
2zb1_6	65.16
2zb1_7	66.69
2zc9_1	55.86
2zc9_2	55.1
2zc9_3	53.35
2zc9_4	54.45
2zc9_5	53.02
2zc9_6	56.82
2zc9_7	56.05
2zz1_1	51.38
2zz1_2	49.94
2zz1_3	49.88
2zz1_4	50.3
2zz1_5	44.3
2zz1_6	44.18
2zz1_7	51.82
3arw_1	58.03
3arw_2	57.29
3arw_3	56.8
3arw_4	57.18
3arw_5	57.12
3arw_6	57.15
3arw_7	57.61
3be9_1	54.39
3be9_2	53.97
3be9_3	52.38
3be9_4	51.66
3be9_5	53.47
3be9_6	52.98
3be9_7	53.93
3bxf_1	37.24
3bxf_2	35.22
3bxf_3	34.59
3bxf_4	35.66
3bxf_5	34.78
3bxf_6	33.32
3bxf_7	38.22
3cfn_1	38.1
3cfn_2	37.84
3cfn_3	37.68
3cfn_4	37.82
3cfn_5	37.58
3cfn_6	37.92
3cfn_7	37.75
3da9_1	59.73
3da9_2	58.57
3da9_3	56.74
3da9_4	58.52
3da9_5	57.8
3da9_6	56.23
3da9_7	60.1
3dzt_1	41.31
3dzt_2	42.21
3dzt_3	40.89
3dzt_4	42.79
3dzt_5	42.51
3dzt_6	42.61
3dzt_7	41.4
3f8c_1	59.87
3f8c_2	58.87
3f8c_3	60.01
3f8c_4	59.06
3f8c_5	63.5
3f8c_6	58.16
3f8c_7	59.47
3gc5_1	41.61
3gc5_2	38.99
3gc5_3	38.37
3gc5_4	39.51
3gc5_5	39.32
3gc5_6	39.9
3gc5_7	41.91
3ggu_1	81.06
3ggu_2	78.4
3ggu_3	78.79
3ggu_4	79.29
3ggu_5	79.47
3ggu_6	74.58
3ggu_7	79.68
3gnw_1	111.32
3gnw_2	109.28
3gnw_3	111.71
3gnw_4	109.55
3gnw_5	109.95
3gnw_6	111.2
3gnw_7	111.82
3gv9_1	23.4
3gv9_2	23.83
3gv9_3	22.52
3gv9_4	22.92
3gv9_5	22.82
3gv9_6	22.5
3gv9_7	23.53
3i25_1	146.29
3i25_2	137.25
3i25_3	139.51
3i25_4	135.16
3i25_5	134.1
3i25_6	141.64
3i25_7	145.32
3ip9_1	15.78
3ip9_2	13.76
3ip9_3	13.43
3ip9_4	12.68
3ip9_5	12.36
3ip9_6	12.45
3ip9_7	14.51
3k4q_1	83.2
3k4q_2	76.8
3k4q_3	76.43
3k4q_4	77.17
3k4q_5	76.16
3k4q_6	76.87
3k4q_7	86.12
3kdb_1	95.74
3kdb_2	94.69
3kdb_3	97.48
3kdb_4	96.78
3kdb_5	97.49
3kdb_6	92.68
3kdb_7	95.7
3l3m_1	53.29
3l3m_2	51.65
3l3m_3	51.09
3l3m_4	51.22
3l3m_5	49.92
3l3m_6	49.95
3l3m_7	54.98
3mof_1	10.88
3mof_2	10.42
3mof_3	10.42
3mof_4	10.12
3mof_5	10.18
3mof_6	10.11
3mof_7	12.6
3ms9_1	24.76
3ms9_2	24.48
3ms9_3	23.73
3ms9_4	25.24
3ms9_5	24.88
3ms9_6	24.78
3ms9_7	24.69
3owj_1	40.08
3owj_2	39.91
3owj_3	39.59
3owj_4	39.97
3owj_5	39.4
3owj_6	39.23
3owj_7	39.56
3q71_1	74.59
3q71_2	70.29
3q71_3	75.05
3q71_4	68.78
3q71_5	73.97
3q71_6	71.8
3q71_7	74.3
3qto_1	55.58
3qto_2	53.56
3qto_3	52.94
3qto_4	52.52
3qto_5	51.67
3qto_6	54.18
3qto_7	57.03
3roc_1	75.15
3roc_2	74.93
3roc_3	73.64
3roc_4	72.39
3roc_5	73.97
3roc_6	73.42
3roc_7	74.66
3slz_1	135.03
3slz_2	131.1
3slz_3	127.38
3slz_4	128.72
3slz_5	129.34
3slz_6	131.5
3slz_7	134.12
3t0x_1	57.17
3t0x_2	56.34
3t0x_3	56.81
3t0x_4	56.61
3t0x_5	59.24
3t0x_6	58
3t0x_7	60.54
3t2q_1	31.22
3t2q_2	28.62
3t2q_3	28.98
3t2q_4	28.69
3t2q_5	27.59
3t2q_6	27.76
3t2q_7	30.9
3tfn_1	63.45
3tfn_2	62.97
3tfn_3	60.97
3tfn_4	62.45
3tfn_5	63.43
3tfn_6	63.28
3tfn_7	63.31
3tz0_1	18.17
3tz0_2	17.32
3tz0_3	17.64
3tz0_4	16.89
3tz0_5	16.97
3tz0_6	17.12
3tz0_7	18.07
3uug_1	26.32
3uug_2	25.64
3uug_3	21.44
3uug_4	20.66
3uug_5	21.17
3uug_6	21.67
3uug_7	27
3vx3_1	66.52
3vx3_2	64.25
3vx3_3	64.92
3vx3_4	63.09
3vx3_5	60.39
3vx3_6	62.13
3vx3_7	66.21
3wz7_1	70.87
3wz7_2	70.34
3wz7_3	70.04
3wz7_4	74.77
3wz7_5	70.01
3wz7_6	66.13
3wz7_7	70.03
3wzn_1	30.07
3wzn_2	29.24
3wzn_3	29.59
3wzn_4	28.62
3wzn_5	27.73
3wzn_6	28.06
3wzn_7	29.69
3zsx_1	72.2
3zsx_2	69.99
3zsx_3	71.37
3zsx_4	68.23
3zsx_5	73.12
3zsx_6	71.03
3zsx_7	71.11
3zsy_1	66.02
3zsy_2	64.64
3zsy_3	62.38
3zsy_4	64.79
3zsy_5	62.49
3zsy_6	60.98
3zsy_7	65.92
4aci_1	25.13
4aci_2	24.18
4aci_3	23.43
4aci_4	23.62
4aci_5	23.65
4aci_6	24.4
4aci_7	25.68
4cr9_1	24.22
4cr9_2	23.65
4cr9_3	24.3
4cr9_4	24.02
4cr9_5	23.44
4cr9_6	23.96
4cr9_7	24.49
4des_1	32.77
4des_2	30.41
4des_3	30.43
4des_4	31.41
4des_5	30.98
4des_6	32.21
4des_7	31.96
4djq_1	79.05
4djq_2	75.97
4djq_3	76.4
4djq_4	74.47
4djq_5	76.73
4djq_6	78.87
4djq_7	78.76
4dkp_1	48.55
4dkp_2	49.99
4dkp_3	49.62
4dkp_4	49.38
4dkp_5	49.69
4dkp_6	49.81
4dkp_7	49.13
4ei4_1	38.38
4ei4_2	37.79
4ei4_3	38.39
4ei4_4	37.84
4ei4_5	36.81
4ei4_6	36.48
4ei4_7	37.91
4elf_1	73.73
4elf_2	71.41
4elf_3	71.7
4elf_4	73.11
4elf_5	71.58
4elf_6	72.54
4elf_7	72.74
4ew3_1	84.1
4ew3_2	90.79
4ew3_3	88.43
4ew3_4	91.21
4ew3_5	83.79
4ew3_6	82.49
4ew3_7	84.08
4gah_1	194.5
4gah_2	186.99
4gah_3	190.14
4gah_4	183.97
4gah_5	198.36
4gah_6	189.96
4gah_7	194.54
4gih_1	44.23
4gih_2	43.63
4gih_3	43.64
4gih_4	42.18
4gih_5	43.62
4gih_6	42.55
4gih_7	43.36
4hp0_1	101.64
4hp0_2	97.93
4hp0_3	98.23
4hp0_4	99.19
4hp0_5	99.08
4hp0_6	99.91
4hp0_7	102.82
4i7k_1	10.25
4i7k_2	9.95
4i7k_3	9.88
4i7k_4	10.08
4i7k_5	11.04
4i7k_6	9.96
4i7k_7	10.23
4j3l_1	47.92
4j3l_2	47.28
4j3l_3	46.79
4j3l_4	47.12
4j3l_5	47.45
4j3l_6	45.75
4j3l_7	47.4
4k77_1	31.27
4k77_2	30.78
4k77_3	30.74
4k77_4	30.92
4k77_5	30.35
4k77_6	30.37
4k77_7	31.35
4kwg_1	31.5
4kwg_2	30.78
4kwg_3	28.93
4kwg_4	28.43
4kwg_5	29.24
4kwg_6	29.16
4kwg_7	30.73
4l2l_1	45.21
4l2l_2	44.07
4l2l_3	44.47
4l2l_4	40.64
4l2l_5	40.59
4l2l_6	41.54
4l2l_7	44.94
4l51_1	25.43
4l51_2	24.2
4l51_3	24.24
4l51_4	24.62
4l51_5	23.83
4l51_6	23.95
4l51_7	26.08
4llj_1	18.78
4llj_2	18.98
4llj_3	18.73
4llj_4	18.65
4llj_5	18.99
4llj_6	18.78
4llj_7	19.16
4lm3_1	23.19
4lm3_2	22.6
4lm3_3	22.38
4lm3_4	22.28
4lm3_5	22.94
4lm3_6	22.51
4lm3_7	23.22
4n5d_1	28.5
4n5d_2	28.47
4n5d_3	28.52
4n5d_4	27.52
4n5d_5	27.75
4n5d_6	28.41
4n5d_7	28.42
4nja_1	69.72
4nja_2	67.08
4nja_3	67.71
4nja_4	65.97
4nja_5	65.73
4nja_6	67.53
4nja_7	70.15
4owm_1	20.17
4owm_2	20.25
4owm_3	20.05
4owm_4	19.31
4owm_5	19.75
4owm_6	19.61
4owm_7	20.43
4p5z_1	68.8
4p5z_2	66.52
4p5z_3	63.8
4p5z_4	63.43
4p5z_5	64.32
4p5z_6	63.65
4p5z_7	67.52
4pf5_1	33.94
4pf5_2	31.69
4pf5_3	32.44
4pf5_4	32.69
4pf5_5	32.21
4pf5_6	31.6
4pf5_7	34.6
4std_1	100.33
4std_2	105.04
4std_3	101.24
4std_4	101.63
4std_5	103.98
4std_6	103.91
4std_7	100.04
4tim_1	22.16
4tim_2	21.07
4tim_3	18.18
4tim_4	17.85
4tim_5	17.68
4tim_6	18.34
4tim_7	22.21
4u71_1	26.72
4u71_2	24.68
4u71_3	24.67
4u71_4	25.13
4u71_5	20.19
4u71_6	19.9
4u71_7	22.57
4uof_1	47.73
4uof_2	45.67
4uof_3	45.57
4uof_4	45.92
4uof_5	46.51
4uof_6	46.22
4uof_7	49.67
4w9j_1	115.64
4w9j_2	111.84
4w9j_3	116.41
4w9j_4	109.76
4w9j_5	115.86
4w9j_6	108.65
4w9j_7	116.33
4x5y_1	83.65
4x5y_2	81.76
4x5y_3	79.8
4x5y_4	79.87
4x5y_5	80.22
4x5y_6	78.92
4x5y_7	84.67
4y59_1	37.14
4y59_2	34.05
4y59_3	36.29
4y59_4	35.49
4y59_5	32.9
4y59_6	32.75
4y59_7	35.25
4ymx_1	23.56
4ymx_2	19.42
4ymx_3	18.79
4ymx_4	18.81
4ymx_5	18.75
4ymx_6	18.6
4ymx_7	24.59
4z2b_1	80.64
4z2b_2	78.84
4z2b_3	79.35
4z2b_4	79.96
4z2b_5	77.68
4z2b_6	79.19
4z2b_7	80.96
4z84_1	53.81
4z84_2	50.44
4z84_3	50.13
4z84_4	51.05
4z84_5	50.1
4z84_6	55.01
4z84_7	53.51
5a81_1	54.56
5a81_2	52.15
5a81_3	51.87
5a81_4	53.15
5a81_5	51.31
5a81_6	51.05
5a81_7	55.04
5c28_1	21.26
5c28_2	21.22
5c28_3	20.75
5c28_4	21.22
5c28_5	21.4
5c28_6	24.43
5c28_7	20.86
5caq_1	59.86
5caq_2	57.98
5caq_3	58.19
5caq_4	55.11
5caq_5	58.22
5caq_6	55.93
5caq_7	59
5cy9_1	39.96
5cy9_2	40.29
5cy9_3	40.99
5cy9_4	40.39
5cy9_5	40.28
5cy9_6	40.93
5cy9_7	39.94
5duw_1	71.23
5duw_2	65.24
5duw_3	64.95
5duw_4	66.94
5duw_5	60.88
5duw_6	63.66
5duw_7	71.53
5elw_1	32.22
5elw_2	28.31
5elw_3	27.48
5elw_4	28.37
5elw_5	28.43
5elw_6	28.18
5elw_7	32.93
5en3_1	41.6
5en3_2	39.03
5en3_3	39
5en3_4	39.07
5en3_5	39.22
5en3_6	39.87
5en3_7	40.88
5fog_1	51.85
5fog_2	50.66
5fog_3	51.86
5fog_4	52.22
5fog_5	48.72
5fog_6	50.63
5fog_7	51.51
5fot_1	75.12
5fot_2	72.85
5fot_3	76.89
5fot_4	73.4
5fot_5	74.6
5fot_6	75.31
5fot_7	75.78
5g45_1	21.14
5g45_2	20.35
5g45_3	20.53
5g45_4	20.08
5g45_5	20.18
5g45_6	19.92
5g45_7	21.11
5htl_1	95.97
5htl_2	90.05
5htl_3	88.43
5htl_4	88.6
5htl_5	89.24
5htl_6	88.63
5htl_7	95.79
5i2f_1	53.26
5i2f_2	49.14
5i2f_3	47.68
5i2f_4	47.27
5i2f_5	47.75
5i2f_6	51.49
5i2f_7	56.14
5i7y_1	44.28
5i7y_2	42.11
5i7y_3	42.85
5i7y_4	42.59
5i7y_5	41.72
5i7y_6	42.42
5i7y_7	43.66
5i9x_1	83.13
5i9x_2	85.25
5i9x_3	88.08
5i9x_4	86.33
5i9x_5	85.8
5i9x_6	85.34
5i9x_7	84.17
5i9z_1	98.57
5i9z_2	98.08
5i9z_3	97.11
5i9z_4	95.96
5i9z_5	96.62
5i9z_6	94.64
5i9z_7	99.48
5ia1_1	73.11
5ia1_2	71.95
5ia1_3	71.97
5ia1_4	72.83
5ia1_5	72.84
5ia1_6	68.84
5ia1_7	73.28
5ia5_1	105.65
5ia5_2	103.32
5ia5_3	104.51
5ia5_4	108.69
5ia5_5	100.68
5ia5_6	109.11
5ia5_7	106.85
5j3l_1	27.25
5j3l_2	26.47
5j3l_3	26.92
5j3l_4	26.83
5j3l_5	27.06
5j3l_6	26.04
5j3l_7	27.21
5jhb_1	77.24
5jhb_2	74.31
5jhb_3	73.98
5jhb_4	74.95
5jhb_5	72.68
5jhb_6	72.79
5jhb_7	76.15
5k8s_1	42.45
5k8s_2	41.63
5k8s_3	36.75
5k8s_4	36.78
5k8s_5	39.56
5k8s_6	35.66
5k8s_7	41.83
5ka9_1	36.79
5ka9_2	34.6
5ka9_3	34.04
5ka9_4	33.83
5ka9_5	34.15
5ka9_6	34.34
5ka9_7	37.09
5kr2_1	104.06
5kr2_2	104.86
5kr2_3	106.25
5kr2_4	101.88
5kr2_5	98.25
5kr2_6	101.53
5kr2_7	105.54
5l2s_1	75.23
5l2s_2	73.25
5l2s_3	74.87
5l2s_4	74.1
5l2s_5	75.49
5l2s_6	72.68
5l2s_7	76.19
5lud_1	11.36
5lud_2	11.65
5lud_3	11.49
5lud_4	11.7
5lud_5	11.54
5lud_6	11.55
5lud_7	11.39
5lvq_1	29.02
5lvq_2	29.61
5lvq_3	30.23
5lvq_4	28.87
5lvq_5	29.12
5lvq_6	28.97
5lvq_7	28.95
5lvr_1	26.35
5lvr_2	25.68
5lvr_3	27.24
5lvr_4	25.57
5lvr_5	27.43
5lvr_6	27.29
5lvr_7	26.58
5m23_1	111.56
5m23_2	101.72
5m23_3	101.23
5m23_4	109.22
5m23_5	100.89
5m23_6	112.37
5m23_7	111.59
5m7u_1	64.69
5m7u_2	62.5
5m7u_3	65.17
5m7u_4	63.77
5m7u_5	66.86
5m7u_6	63.81
5m7u_7	64.66
5nk3_1	108.73
5nk3_2	120.12
5nk3_3	126.51
5nk3_4	119.29
5nk3_5	119.54
5nk3_6	119.33
5nk3_7	108.74
5otc_1	25.36
5otc_2	23.58
5otc_3	24.21
5otc_4	23.63
5otc_5	23.36
5otc_6	23.36
5otc_7	25.26
5ov8_1	60.48
5ov8_2	57.61
5ov8_3	58.28
5ov8_4	58.45
5ov8_5	59.8
5ov8_6	58.38
5ov8_7	61.41
5t8p_1	35.32
5t8p_2	34.61
5t8p_3	34.8
5t8p_4	34.57
5t8p_5	34.72
5t8p_6	34.57
5t8p_7	35.43
5tcj_1	45.83
5tcj_2	46.49
5tcj_3	45.68
5tcj_4	46.03
5tcj_5	44.98
5tcj_6	45.8
5tcj_7	45.53
5tuz_1	52.71
5tuz_2	51.75
5tuz_3	49.74
5tuz_4	50.38
5tuz_5	50.48
5tuz_6	50.79
5tuz_7	52.1
5twj_1	55.09
5twj_2	51.88
5twj_3	49.76
5twj_4	50.63
5twj_5	52.62
5twj_6	51.39
5twj_7	55.12
5ucj_1	51.69
5ucj_2	51.52
5ucj_3	50.07
5ucj_4	51.03
5ucj_5	50.59
5ucj_6	52.51
5ucj_7	51.7
5uk8_1	77.58
5uk8_2	75.51
5uk8_3	74.05
5uk8_4	73.51
5uk8_5	73.38
5uk8_6	73.76
5uk8_7	75.5
5ut6_1	53.53
5ut6_2	50.08
5ut6_3	47.11
5ut6_4	50.23
5ut6_5	50.48
5ut6_6	46.48
5ut6_7	53.92
5v7a_1	35.52
5v7a_2	33.28
5v7a_3	33.41
5v7a_4	32.89
5v7a_5	33.66
5v7a_6	30.09
5v7a_7	35.62
5vsj_1	155.36
5vsj_2	152.93
5vsj_3	161.29
5vsj_4	148.36
5vsj_5	159.26
5vsj_6	151
5vsj_7	156.91
5y94_1	44.65
5y94_2	44.35
5y94_3	43.88
5y94_4	43.39
5y94_5	41.94
5y94_6	42.49
5y94_7	44.4
6chp_1	98.05
6chp_2	95.47
6chp_3	96.12
6chp_4	96.18
6chp_5	92.23
6chp_6	95.36
6chp_7	98.19
6ckw_1	73.96
6ckw_2	72.1
6ckw_3	75
6ckw_4	76.63
6ckw_5	74.31
6ckw_6	79.93
6ckw_7	73.65
6d55_1	92.47
6d55_2	92.13
6d55_3	90.61
6d55_4	90.04
6d55_5	90.19
6d55_6	92.21
6d55_7	92.83
6dj5_1	92.22
6dj5_2	88.46
6dj5_3	86.64
6dj5_4	82.5
6dj5_5	85.48
6dj5_6	89.47
6dj5_7	91.66
6e4a_1	68.03
6e4a_2	72.59
6e4a_3	70.77
6e4a_4	71.11
6e4a_5	69.18
6e4a_6	71.31
6e4a_7	67.36
6eya_1	83.87
6eya_2	81.71
6eya_3	82.73
6eya_4	82.29
6eya_5	82.38
6eya_6	81.49
6eya_7	84.1
6g9i_1	45.7
6g9i_2	46.51
6g9i_3	45.35
6g9i_4	45.48
6g9i_5	45.3
6g9i_6	45.21
6g9i_7	45.78
6hke_1	16.58
6hke_2	15.29
6hke_3	13.57
6hke_4	13.36
6hke_5	13.27
6hke_6	13.26
6hke_7	16.42
6ma2_1	96.06
6ma2_2	97.22
6ma2_3	94.44
6ma2_4	97.89
6ma2_5	92.61
6ma2_6	94.74
6ma2_7	95.6
mean	57.64
median	52.36
minimum (4i7k_3)	9.88
maximum (4gah_5)	198.36
all	80690.36
