# Supplementary material for: Use of the Complementarity Principle in Docking Procedures: A New Approach for Evaluating the Correctness of Binding Poses
Source: J Chem Inf Model. 2021 Apr 2;61(4):1801–13. doi: 10.1021/acs.jcim.0c01382 (PMC8154257; doi:10.1021/acs.jcim.0c01382)
Supplement: Supplementary file 1 — ci0c01382_si_001.zip [file ci0c01382_si_001.zip › Supporting_Information/AlteQ_program/Readme.txt]

3dmap_enz_lig_allatoms5_win.exe and 3dmap_enz_lig_allatoms5_linux are programs for calculating different electronic properties of both ligand and receptor atoms
using Windows and Linux OS, respectively.

Examples of the command line:
In both cases the command line follows the same logic:
> name_of_the_program pdb ligand

1. Windows example
> 3dmap_enz_lig_allatoms5_win.exe 1d4h_1.pdb beh

2. Linux example 
$ ./3dmap_enz_lig_allatoms5_linux 1d4h_1.pdb beh

*In both cases, if the ligand residue name is not explicitly provided, the program will consider all HETATMs as part of the ligand.
