# Supplementary material for: Use of the Complementarity Principle in Docking Procedures: A New Approach for Evaluating the Correctness of Binding Poses
Source: J Chem Inf Model. 2021 Apr 2;61(4):1801–13. doi: 10.1021/acs.jcim.0c01382 (PMC8154257; doi:10.1021/acs.jcim.0c01382)
Supplement: Supplementary file 1 — ci0c01382_si_001.zip [file ci0c01382_si_001.zip › Supporting_Information/electron_density_data/ace_chol_esterase/Coefficient data/_ace_chol_coefficients.csv]

name	version	name_version	intercept	slope	r2
1j07	1	1j07_1	5.127263142332373	-3.575222651214646	0.9619735273915458
1j07	2	1j07_2	2.96033905560791	-3.044809400327418	0.824736569979064
1j07	3	1j07_3	2.072479142783126	-2.777741055799614	0.8038730611509824
1j07	4	1j07_4	4.5040181731423266	-3.4361295874775775	0.8475744377757242
1j07	5	1j07_5	2.5028692733396447	-2.9201188942114427	0.7410190843289556
1j07	6	1j07_6	0.42301911300400036	-2.3200646966606846	0.7780856232164894
1j07	7	1j07_7	3.3651212601254232	-3.0675967219327447	0.9376160536805525
1maa	1	1maa_1	4.065265328564502	-3.3702285815600894	0.8282211184875133
1maa	2	1maa_2	0.17419711112817082	-2.311644903724033	0.7211746418624486
1maa	3	1maa_3	0.6729698454688042	-2.47573759262808	0.6524781625984246
1maa	4	1maa_4	2.8241616871495934	-3.0468307130255847	0.8546138032263718
1maa	5	1maa_5	2.95858009913415	-3.129793273875207	0.8089130787129093
1maa	6	1maa_6	2.8829015218060445	-3.0545805661758707	0.734355491699221
1maa	7	1maa_7	3.6283614317235826	-3.2478941058230193	0.7920965278179473
1n5r	1	1n5r_1	6.060555393453132	-3.9005444131500453	0.9552272886307127
1n5r	2	1n5r_2	-1.0803587058430582	-1.9454613580685625	0.5553534194100493
1n5r	3	1n5r_3	4.435929476632641	-3.483383258773684	0.8670588169103195
1n5r	4	1n5r_4	2.7105511512091023	-3.003022366064638	0.8168975318396731
1n5r	5	1n5r_5	4.5838993684540315	-3.5180032296095067	0.8922694401883082
1n5r	6	1n5r_6	-1.9919048153735712	-1.6858081777474638	0.7211215809383105
1n5r	7	1n5r_7	3.518227065310394	-3.1187710959242447	0.9202767872844003
1q83	1	1q83_1	3.502702953783645	-3.109882755090467	0.837792400319606
1q83	2	1q83_2	2.6291248890479104	-2.8639315983917086	0.7254169675922314
1q83	3	1q83_3	2.230897072949317	-2.7794831649470666	0.7265341819006021
1q83	4	1q83_4	2.972957063247325	-2.9883912301331415	0.8974893126448561
1q83	5	1q83_5	1.937810096115037	-2.7105166444749087	0.8838167354013202
1q83	6	1q83_6	3.2313370527448755	-3.0383856143919643	0.8170794201582584
1q83	7	1q83_7	3.672672756657377	-3.1477156294519064	0.8255793290329823
1q84	1	1q84_1	4.820214592656461	-3.4679746832569234	0.873325848323597
1q84	2	1q84_2	2.005682168897297	-2.695885470763921	0.7684274770864512
1q84	3	1q84_3	1.3892460269041875	-2.5311348265008675	0.7155588720540038
1q84	4	1q84_4	1.3966698362716479	-2.5328409023838088	0.7752089419702087
1q84	5	1q84_5	2.490113629950094	-2.8323383927311965	0.7840816550639385
1q84	6	1q84_6	1.8746495980164333	-2.643109400032024	0.74650520386006
1q84	7	1q84_7	3.7966454353659675	-3.1802629067559534	0.8375582591291764
2gyw	1	2gyw_1	5.249071525441722	-3.56987580204288	0.8660551885345691
2gyw	2	2gyw_2	0.0690047963042674	-2.210367433878931	0.6860165231192772
2gyw	3	2gyw_3	3.2921450056155543	-3.0673984663332092	0.8725205422280031
2gyw	4	2gyw_4	2.3549524707718703	-2.894675872100074	0.8067656443125335
2gyw	5	2gyw_5	2.555860793886173	-2.938903434465085	0.7788905471583127
2gyw	6	2gyw_6	0.4207997319263225	-2.297339056682696	0.71638522510535
2gyw	7	2gyw_7	5.4721567289607584	-3.6380750837709237	0.8813312743008781
2whq_v1	1	2whq_v1_1	5.531228117864755	-3.6451299508831445	0.898458720000266
2whq_v1	2	2whq_v1_2	2.6650395589936937	-2.8830346230975747	0.8219685113132323
2whq_v1	3	2whq_v1_3	5.39929870480484	-3.663468631412614	0.7277692638546693
2whq_v1	4	2whq_v1_4	2.0085224086076754	-2.721891183766071	0.7782639230690391
2whq_v1	5	2whq_v1_5	0.8615406487202233	-2.48311206932536	0.6449557573691748
2whq_v1	6	2whq_v1_6	2.533557689468344	-2.9236498308116206	0.836688277791082
2whq_v1	7	2whq_v1_7	4.130128749026403	-3.2501591416931865	0.8650187816173127
2whq_v2	1	2whq_v2_1	4.247149559935092	-3.296635975773911	0.8805512523136083
2whq_v2	2	2whq_v2_2	0.5766260973086511	-2.3508876956259894	0.6678418552774603
2whq_v2	3	2whq_v2_3	1.596772793554554	-2.6525435500163774	0.7299694798042455
2whq_v2	4	2whq_v2_4	1.8978123938955476	-2.746868623999164	0.7853316293883394
2whq_v2	5	2whq_v2_5	4.6160182575492605	-3.419628884558891	0.8539248500518406
2whq_v2	6	2whq_v2_6	1.8425064422712785	-2.724410220661531	0.7604339308799046
2whq_v2	7	2whq_v2_7	5.589818869983521	-3.6844713649170178	0.9250833606795621
2wu3_v1	1	2wu3_v1_1	3.316055032801051	-3.044048627481452	0.7625636071380748
2wu3_v1	2	2wu3_v1_2	1.2506410261534546	-2.4996178233968878	0.7782118513141428
2wu3_v1	3	2wu3_v1_3	2.083398835726578	-2.743049781616792	0.7412203247266722
2wu3_v1	4	2wu3_v1_4	2.268047394930101	-2.7778194838469714	0.7985780563188462
2wu3_v1	5	2wu3_v1_5	1.4962841572570635	-2.5915557010434487	0.6613586265977587
2wu3_v1	6	2wu3_v1_6	2.1754384418339425	-2.7846771614327173	0.7502646774297355
2wu3_v1	7	2wu3_v1_7	4.006382364102415	-3.246621160217746	0.8480691485313906
2wu3_v2	1	2wu3_v2_1	3.467559674608909	-3.0873913017393257	0.7676173847521853
2wu3_v2	2	2wu3_v2_2	0.8545261303491404	-2.4302237957195976	0.7134947997468662
2wu3_v2	3	2wu3_v2_3	2.7954278906972245	-2.989184737462275	0.7437250395716235
2wu3_v2	4	2wu3_v2_4	3.8372269041528857	-3.2518513066589003	0.5660144068735897
2wu3_v2	5	2wu3_v2_5	3.7337698238534176	-3.2624194364013293	0.9007092682780093
2wu3_v2	6	2wu3_v2_6	1.4647410448236033	-2.564688801382235	0.6712159942094544
2wu3_v2	7	2wu3_v2_7	4.101043306370431	-3.2702683445112832	0.8550619335958898
2xuf	1	2xuf_1	3.355464920551866	-3.073464006399278	0.8550512488408566
2xuf	2	2xuf_2	0.3938693401811208	-2.2666571768250248	0.6850915231475567
2xuf	3	2xuf_3	0.20666566740358766	-2.221787715916915	0.7134182900534647
2xuf	4	2xuf_4	2.6618289821399563	-2.897289384327167	0.8240449938890173
2xuf	5	2xuf_5	2.572942661474834	-2.8759283179689468	0.8287312144385125
2xuf	6	2xuf_6	0.49754439030324804	-2.292021193116939	0.593678697481987
2xuf	7	2xuf_7	2.2139320243430958	-2.7609055863778096	0.8136528390330723
2xui	1	2xui_1	5.383383131611557	-3.6692126639849723	0.9127381685341005
2xui	2	2xui_2	3.3298955203389884	-3.1048521902475765	0.8978090788351739
2xui	3	2xui_3	1.0944691052943134	-2.4910603814570953	0.76479585999059
2xui	4	2xui_4	2.202441570724967	-2.802380631497861	0.8232299058007687
2xui	5	2xui_5	3.4815451594164264	-3.1543907625376226	0.9016636187839809
2xui	6	2xui_6	1.9090214046955896	-2.6973640017747265	0.7580824897537825
2xui	7	2xui_7	4.795879133419948	-3.502865553999501	0.8789802325791249
3zlv_v1	1	3zlv_v1_1	2.397008509356947	-2.775465562619651	0.6957716791807589
3zlv_v1	2	3zlv_v1_2	-0.06202071686227851	-2.147483796047048	0.7133217095391637
3zlv_v1	3	3zlv_v1_3	0.5497401888702007	-2.315181585959512	0.7410553621534971
3zlv_v1	4	3zlv_v1_4	0.6539751509496964	-2.3149770664014695	0.6861561597523036
3zlv_v1	5	3zlv_v1_5	1.1924930496582986	-2.506750464867662	0.8159636397756862
3zlv_v1	6	3zlv_v1_6	-1.3797432271461842	-1.7935933599297937	0.4967577030909094
3zlv_v1	7	3zlv_v1_7	4.012541548301147	-3.2250624204506484	0.8289831177515163
3zlv_v2	1	3zlv_v2_1	2.440577746639706	-2.7887006828090075	0.6951443173806863
3zlv_v2	2	3zlv_v2_2	0.33783381356077574	-2.2555762509275072	0.7555356986745569
3zlv_v2	3	3zlv_v2_3	-0.44847984424484205	-2.0537909956611613	0.7803921087294339
3zlv_v2	4	3zlv_v2_4	0.5209282053067636	-2.2911500858216423	0.6373016604670321
3zlv_v2	5	3zlv_v2_5	1.7783187577337065	-2.616650018836372	0.7692025920817759
3zlv_v2	6	3zlv_v2_6	0.8116700830823492	-2.4521553347378995	0.7860031503963492
3zlv_v2	7	3zlv_v2_7	5.877031119989902	-3.755662805456412	0.9761263809693389
3zlv_v3	1	3zlv_v3_1	2.3969064900849784	-2.775458068460338	0.6957138942484954
3zlv_v3	2	3zlv_v3_2	1.2385593342652679	-2.466676301924077	0.7043948784909586
3zlv_v3	3	3zlv_v3_3	1.0216054735906823	-2.410120726620966	0.7411498483682432
3zlv_v3	4	3zlv_v3_4	1.6691530806659083	-2.6095520204482305	0.7724210815825662
3zlv_v3	5	3zlv_v3_5	1.6449628794459414	-2.5793319448819667	0.7537595026087607
3zlv_v3	6	3zlv_v3_6	3.634741546389782	-3.1105893602045196	0.7248172906184291
3zlv_v3	7	3zlv_v3_7	2.768228127415708	-2.8937079914615635	0.7845266588068641
3zlv_v4	1	3zlv_v4_1	2.44046947968396	-2.7886911286776463	0.6950877937562975
3zlv_v4	2	3zlv_v4_2	-0.07936777991328303	-2.1427372054169362	0.7250673724499463
3zlv_v4	3	3zlv_v4_3	-2.467126800770428	-1.5089666966570694	0.38090420512426837
3zlv_v4	4	3zlv_v4_4	0.2283010208261255	-2.2440506947732484	0.7969919558331267
3zlv_v4	5	3zlv_v4_5	-0.4519569377657938	-2.102522212094051	0.7296515790026341
3zlv_v4	6	3zlv_v4_6	5.545930957861076	-3.700740907764883	0.9302244086917828
3zlv_v4	7	3zlv_v4_7	2.9330000988320535	-2.939024406996228	0.7913572173437653
4ara_v1	1	4ara_v1_1	6.297280084813547	-3.908031775180143	0.9284041665070066
4ara_v1	2	4ara_v1_2	4.051032109100096	-3.295954139419826	0.8866978054427411
4ara_v1	3	4ara_v1_3	4.639639028171954	-3.539850296880875	0.7794945181095003
4ara_v1	4	4ara_v1_4	3.0239347826338276	-3.025651342440149	0.8035335384658717
4ara_v1	5	4ara_v1_5	5.591127103276195	-3.7605340084210668	0.9192573147519761
4ara_v1	6	4ara_v1_6	3.148197017291266	-3.068561738854418	0.8030189778841973
4ara_v1	7	4ara_v1_7	5.37568749941167	-3.658296184290085	0.8651905761861876
4ara_v2	1	4ara_v2_1	6.03877608184525	-3.840770051477613	0.919550263433496
4ara_v2	2	4ara_v2_2	3.043225384771449	-3.025596703470069	0.8345999838829785
4ara_v2	3	4ara_v2_3	1.5684168361249422	-2.635679046057081	0.6625763251944383
4ara_v2	4	4ara_v2_4	4.694577283767917	-3.5332180416000867	0.7794403186236262
4ara_v2	5	4ara_v2_5	5.07840489819278	-3.620896718513757	0.9095439863749161
4ara_v2	6	4ara_v2_6	4.058577366745292	-3.3560887383204894	0.833058757152662
4ara_v2	7	4ara_v2_7	4.896349742771668	-3.524738591591236	0.8849303999422297
4ara_v3	1	4ara_v3_1	6.018421257934099	-3.8209794469780824	0.9368373335324239
4ara_v3	2	4ara_v3_2	2.370798181185665	-2.91061513313092	0.75644109526278
4ara_v3	3	4ara_v3_3	5.936112578251925	-3.8383323073561315	0.9245806858923247
4ara_v3	4	4ara_v3_4	2.349354683508332	-2.8442240098996767	0.8072894863699602
4ara_v3	5	4ara_v3_5	6.6075836199734574	-4.08440896228621	0.853512860218292
4ara_v3	6	4ara_v3_6	4.929672176754114	-3.546097245552078	0.8790504438919864
4ara_v3	7	4ara_v3_7	4.913966966528755	-3.5259116175616403	0.8747461541687069
4ara_v4	1	4ara_v4_1	6.17916303743449	-3.8754184618478	0.9237483160915159
4ara_v4	2	4ara_v4_2	1.4731179449728142	-2.645036119152228	0.5907393629266675
4ara_v4	3	4ara_v4_3	4.284122177440562	-3.421840027114483	0.7606311319844191
4ara_v4	4	4ara_v4_4	5.757756812516015	-3.8115129637926186	0.9056322691538096
4ara_v4	5	4ara_v4_5	2.727224886467333	-2.9610941301323725	0.7059924455405258
4ara_v4	6	4ara_v4_6	4.2057288762960905	-3.359449935949663	0.8477273932142235
4ara_v4	7	4ara_v4_7	4.650804065857573	-3.4518705129354896	0.8889422536663831
4arb	1	4arb_1	6.711132399551997	-4.034699892442566	0.9221645967737724
4arb	2	4arb_2	5.842814304460128	-3.7983051862914428	0.8066024532271414
4arb	3	4arb_3	1.9810379664823148	-2.766314674427067	0.6967317537321053
4arb	4	4arb_4	1.8934296673088455	-2.756396633455488	0.6461030667541178
4arb	5	4arb_5	5.483469173783788	-3.703309772584117	0.9404900115402132
4arb	6	4arb_6	2.811723021243632	-2.957202299570496	0.7295751004138329
4arb	7	4arb_7	5.909069735721944	-3.8121518983567335	0.9011665269498326
4b81	1	4b81_1	7.260962501523324	-4.223106891936013	0.8401243187299654
4b81	2	4b81_2	4.82752260668385	-3.4952037586384996	0.9339496293314538
4b81	3	4b81_3	2.9078983088209447	-3.055286690749077	0.7678283361613909
4b81	4	4b81_4	3.955198961554902	-3.3000568368555716	0.8815691383635282
4b81	5	4b81_5	2.9895973948518852	-3.0267764731878963	0.8292819114626704
4b81	6	4b81_6	2.0670011430568525	-2.785757934478686	0.7729522169475289
4b81	7	4b81_7	7.728503399385599	-4.351214899545146	0.8645153856354534
4b84	1	4b84_1	5.207969153396318	-3.679505185458497	0.9214495718877779
4b84	2	4b84_2	1.3970826572400108	-2.6131641932331227	0.7168653776494741
4b84	3	4b84_3	2.9695100526439	-3.022706501928143	0.8148429228600333
4b84	4	4b84_4	7.080343295283481	-4.164612472073439	0.8474528883892775
4b84	5	4b84_5	2.9941807511832716	-3.023674336156833	0.7311487889840389
4b84	6	4b84_6	4.720234220107054	-3.5135867237682907	0.8164618192855494
4b84	7	4b84_7	3.973766253821737	-3.3273289489318483	0.9126342428257407
5fpp_v1	1	5fpp_v1_1	5.241571406780913	-3.585384865338506	0.8753543566857257
5fpp_v1	2	5fpp_v1_2	3.3315167027347465	-3.059371638495331	0.840025325882547
5fpp_v1	3	5fpp_v1_3	5.128109618593366	-3.6259652913348845	0.7140686108953632
5fpp_v1	4	5fpp_v1_4	6.151019811472094	-3.946318766361344	0.8118563620271068
5fpp_v1	5	5fpp_v1_5	5.273774914975065	-3.61103252427911	0.8984428975841079
5fpp_v1	6	5fpp_v1_6	4.620607332266714	-3.429108661581324	0.8693647856474216
5fpp_v1	7	5fpp_v1_7	3.295746131892336	-3.045849230563225	0.801610290909925
5fpp_v2	1	5fpp_v2_1	4.225467206494783	-3.2924397960442136	0.8563903038631275
5fpp_v2	2	5fpp_v2_2	1.2066736908575495	-2.5629723293601017	0.843525868015707
5fpp_v2	3	5fpp_v2_3	7.18517348066115	-4.236370762189649	0.8348090716242267
5fpp_v2	4	5fpp_v2_4	2.8813803470328665	-2.9849384452752146	0.8041893844693602
5fpp_v2	5	5fpp_v2_5	0.9576412982641715	-2.4562158095286715	0.623126826412576
5fpp_v2	6	5fpp_v2_6	0.9271594468346679	-2.4376928791483787	0.6517070653519093
5fpp_v2	7	5fpp_v2_7	4.6847750648734685	-3.421071230995464	0.8796839974240606
