# Supplementary material for: Use of the Complementarity Principle in Docking Procedures: A New Approach for Evaluating the Correctness of Binding Poses
Source: J Chem Inf Model. 2021 Apr 2;61(4):1801–13. doi: 10.1021/acs.jcim.0c01382 (PMC8154257; doi:10.1021/acs.jcim.0c01382)
Supplement: Supplementary file 1 — ci0c01382_si_001.zip [file ci0c01382_si_001.zip › Supporting_Information/electron_density_data/CDK2/Coefficient data/_CDK2_coefficients.csv]

name	version	name_version	intercept	slope	r2
1B39	1	1B39_1	7.32573846248392	-4.245974664188867	0.9713166956210151
1B39	2	1B39_2	5.102414696648332	-3.676929688863835	0.9330507307824135
1B39	3	1B39_3	5.395045168731766	-3.7035578502093003	0.9482294656062079
1B39	4	1B39_4	5.673253984851232	-3.769384332876509	0.9178597479885934
1B39	5	1B39_5	4.825993611427316	-3.5643660075441534	0.8949275433538807
1B39	6	1B39_6	6.201017295232895	-3.9627279697869393	0.9474889736815811
1B39	7	1B39_7	8.017817840216468	-4.468714239819504	0.9882141305224982
1H1P	1	1H1P_1	6.340386043188637	-3.972763572100609	0.9774260211718042
1H1P	2	1H1P_2	-0.6639029478754048	-2.062267069792784	0.6227638718675679
1H1P	3	1H1P_3	-0.3530627547087358	-2.1342219935005375	0.6297650602396745
1H1P	4	1H1P_4	4.229467641441591	-3.3552017087950934	0.8435059469569278
1H1P	5	1H1P_5	-0.49576867232305394	-2.1036131623397267	0.6367817026694295
1H1P	6	1H1P_6	2.6341314032665935	-2.9492317817434945	0.6066845995730183
1H1P	7	1H1P_7	5.957562973429279	-3.857867063104412	0.973326831253182
1H1S	1	1H1S_1	6.368605855163072	-3.992636380552309	0.9252526936217119
1H1S	2	1H1S_2	4.649583073050747	-3.4923348015201245	0.86673052208563
1H1S	3	1H1S_3	2.278764683580809	-2.8607100766699256	0.8193884856355856
1H1S	4	1H1S_4	4.343294151024742	-3.385807801927751	0.7427181066616377
1H1S	5	1H1S_5	-0.9242275447538674	-2.009930730659837	0.4274156502226897
1H1S	6	1H1S_6	5.045689371936428	-3.6165079192275464	0.8807467842823044
1H1S	7	1H1S_7	7.157441365963728	-4.186732168572422	0.9344409111135442
1OGU	1	1OGU_1	7.151912976434654	-4.2049651484243675	0.9510800404152957
1OGU	2	1OGU_2	3.2963142394665783	-3.1805904305583277	0.7828681860999088
1OGU	3	1OGU_3	1.6619312161716193	-2.687851111353813	0.7256393473414153
1OGU	4	1OGU_4	2.643383089777935	-2.957032626847662	0.7226083467626585
1OGU	5	1OGU_5	0.966784782965796	-2.5228052172784023	0.7803136111415704
1OGU	6	1OGU_6	2.8693141580265795	-3.0693843809916506	0.7706634605141618
1OGU	7	1OGU_7	6.558738335662784	-4.034715940104059	0.9565912285181456
1PF8	1	1PF8_1	4.383776853980729	-3.4068648335899634	0.942148529027877
1PF8	2	1PF8_2	0.9324782694407244	-2.523534210484765	0.8688804695249679
1PF8	3	1PF8_3	3.3016149762057494	-3.1048951553228186	0.9402093836134736
1PF8	4	1PF8_4	4.048293983379974	-3.3875939639482247	0.9671404289947502
1PF8	5	1PF8_5	2.033491425239449	-2.8099515533119805	0.6616914159762923
1PF8	6	1PF8_6	1.3910869549044074	-2.5988050660407565	0.8224859190894034
1PF8	7	1PF8_7	5.834245565185433	-3.8294596811874757	0.9350580818928574
1PXJ	1	1PXJ_1	6.759978159632708	-4.150775804926111	0.9580839709241837
1PXJ	2	1PXJ_2	6.586291446030525	-4.159876158366856	0.9268773993833045
1PXJ	3	1PXJ_3	6.26656927128246	-3.970799250951487	0.9212389663462093
1PXJ	4	1PXJ_4	4.605389501434622	-3.529963291855361	0.8774164137054958
1PXJ	5	1PXJ_5	5.335566060280533	-3.7022646322193764	0.6938893603711136
1PXJ	6	1PXJ_6	2.436173846973722	-2.93071601319153	0.7477243129952285
1PXJ	7	1PXJ_7	6.523663642623647	-4.076342833024736	0.9418152901797348
1PXM	1	1PXM_1	7.051210089907107	-4.190185287067025	0.9457506390850322
1PXM	2	1PXM_2	4.486430563819421	-3.48911560372234	0.8256532416991992
1PXM	3	1PXM_3	5.60710172000628	-3.8154360468701327	0.9286406739473423
1PXM	4	1PXM_4	3.140880802744443	-3.101456377616935	0.7560389591647001
1PXM	5	1PXM_5	5.804372817309002	-3.850930517616023	0.84572043090271
1PXM	6	1PXM_6	2.491549398808649	-2.9349529547401016	0.8604349700169187
1PXM	7	1PXM_7	7.759437046480152	-4.385065806511035	0.9394865526901078
1PXN	1	1PXN_1	6.935204903451162	-4.13886415884287	0.9591544427667695
1PXN	2	1PXN_2	6.449193120092313	-4.009689752118496	0.8829622711354171
1PXN	3	1PXN_3	4.537482923568924	-3.544172826114125	0.7760030248543455
1PXN	4	1PXN_4	5.291196958018135	-3.7026536071873615	0.9061686593410867
1PXN	5	1PXN_5	5.292184301303003	-3.6875002537683654	0.9258955064131453
1PXN	6	1PXN_6	4.1454505314763574	-3.3632800501485516	0.8231984226987431
1PXN	7	1PXN_7	6.713389373542079	-4.084494451975512	0.9362128762328881
1PXO_ver_1	1	1PXO_ver_1_1	7.136091248842261	-4.198712118445486	0.9411144317382397
1PXO_ver_1	2	1PXO_ver_1_2	5.20589950507439	-3.6794045276601617	0.8807468972969732
1PXO_ver_1	3	1PXO_ver_1_3	5.999221240497434	-3.9186412614424597	0.9502973436252996
1PXO_ver_1	4	1PXO_ver_1_4	5.2667496214252445	-3.7023605661776813	0.7867796459637241
1PXO_ver_1	5	1PXO_ver_1_5	3.615553252427272	-3.243097652380696	0.8478298751043645
1PXO_ver_1	6	1PXO_ver_1_6	6.835376982342433	-4.090824465051729	0.7652061826099796
1PXO_ver_1	7	1PXO_ver_1_7	6.415583909976486	-3.9980226338671203	0.9248985734598254
1PXO_ver_2	1	1PXO_ver_2_1	7.136086145811967	-4.198711226881318	0.9411148951220183
1PXO_ver_2	2	1PXO_ver_2_2	4.6471636181353295	-3.508279444009141	0.8209093874177904
1PXO_ver_2	3	1PXO_ver_2_3	4.5131057705302196	-3.468751658299926	0.8254438538402065
1PXO_ver_2	4	1PXO_ver_2_4	5.199721326378184	-3.746426122386614	0.71871349091573
1PXO_ver_2	5	1PXO_ver_2_5	3.0943454257172567	-3.085199755911723	0.5418963090518101
1PXO_ver_2	6	1PXO_ver_2_6	3.782002970188152	-3.232478673618178	0.790520676296671
1PXO_ver_2	7	1PXO_ver_2_7	6.632781102606686	-4.061680667848738	0.9304079529819729
1PXO_ver_3	1	1PXO_ver_3_1	7.701910156491983	-4.375268344671189	0.9684889859737574
1PXO_ver_3	2	1PXO_ver_3_2	4.56030691037805	-3.509190344977852	0.833478264877165
1PXO_ver_3	3	1PXO_ver_3_3	2.2134966885050886	-2.870662462809181	0.7142167406555774
1PXO_ver_3	4	1PXO_ver_3_4	4.198960306772354	-3.402755263842586	0.640538939478219
1PXO_ver_3	5	1PXO_ver_3_5	5.205021994287833	-3.670214276217561	0.8737349249837973
1PXO_ver_3	6	1PXO_ver_3_6	3.408247317722925	-3.1566557498948504	0.8428865830996956
1PXO_ver_3	7	1PXO_ver_3_7	5.905903797888629	-3.8517876060036933	0.913777186038741
1PXO_ver_4	1	1PXO_ver_4_1	7.701913317936268	-4.375269761122166	0.9684892017451506
1PXO_ver_4	2	1PXO_ver_4_2	6.1779170827812955	-3.940287731517137	0.8350937008263307
1PXO_ver_4	3	1PXO_ver_4_3	6.545342824443754	-4.020206028590591	0.8491198704392248
1PXO_ver_4	4	1PXO_ver_4_4	1.2781798921343703	-2.5701628045288194	0.6332770388427729
1PXO_ver_4	5	1PXO_ver_4_5	2.83590676280835	-3.0666459979511456	0.7785964098503111
1PXO_ver_4	6	1PXO_ver_4_6	2.5543932705946943	-2.947813658419984	0.87674048577345
1PXO_ver_4	7	1PXO_ver_4_7	6.0533789101852244	-3.8955611099123173	0.9178774282522177
1PXP_ver_1	1	1PXP_ver_1_1	6.206855913603821	-3.9236975627037665	0.94459201469495635
1PXP_ver_1	2	1PXP_ver_1_2	0.917177943537108	-2.545988812491595	0.6802385665953102
1PXP_ver_1	3	1PXP_ver_1_3	6.223536246997972	-3.9413857034877338	0.9291525572563135
1PXP_ver_1	4	1PXP_ver_1_4	6.165230871909002	-3.9348471173464348	0.9137064959360262
1PXP_ver_1	5	1PXP_ver_1_5	5.99679962442051	-3.88403814630067	0.8563052425581981
1PXP_ver_1	6	1PXP_ver_1_6	3.9796240735909207	-3.319681811221876	0.8855617815927884
1PXP_ver_1	7	1PXP_ver_1_7	6.348447990398494	-3.9735160483182885	0.9196329374913055
1PXP_ver_2	1	1PXP_ver_2_1	6.206858013046258	-3.9236998351721852	0.9445917376853897
1PXP_ver_2	2	1PXP_ver_2_2	3.2815515973663087	-3.163698348839091	0.8762610836787786
1PXP_ver_2	3	1PXP_ver_2_3	4.115033310683044	-3.3605551882571696	0.9119122391325526
1PXP_ver_2	4	1PXP_ver_2_4	4.775890653682163	-3.540824439413356	0.8709784264490037
1PXP_ver_2	5	1PXP_ver_2_5	5.5082197004681275	-3.7690006311829802	0.867958225336826
1PXP_ver_2	6	1PXP_ver_2_6	5.7035406326518885	-3.801206980974669	0.7516470987520061
1PXP_ver_2	7	1PXP_ver_2_7	6.4360607933372975	-4.000832919530345	0.9074669186777173
1V1K	1	1V1K_1	7.084799866483823	-4.222363908393475	0.9583054729056835
1V1K	2	1V1K_2	4.363653882797193	-3.394794975477296	0.9095587390879702
1V1K	3	1V1K_3	4.9356075507182124	-3.571453662487503	0.913998562296342
1V1K	4	1V1K_4	5.744748271054352	-3.8215712167353075	0.894884257531479
1V1K	5	1V1K_5	5.118596723402573	-3.637583030819117	0.9467143099770143
1V1K	6	1V1K_6	4.3485830858395405	-3.391703089319277	0.9261709254995838
1V1K	7	1V1K_7	6.794104235909232	-4.124050432993232	0.9282996685783178
2A4L	1	2A4L_1	6.24737260344077	-4.0038430317043074	0.909604504841983
2A4L	2	2A4L_2	3.4445448481320833	-3.2069725521967647	0.6345517177286406
2A4L	3	2A4L_3	1.5974667114048395	-2.687343902420018	0.6638255766772482
2A4L	4	2A4L_4	4.592936059659233	-3.544169846168313	0.8305490428288335
2A4L	5	2A4L_5	3.568239954733608	-3.2408075802486307	0.8287999902664515
2A4L	6	2A4L_6	3.4320437410700233	-3.1647101631168413	0.9069300397285046
2A4L	7	2A4L_7	5.69164552645135	-3.826658321060057	0.8879809749454158
2C5N_ver_1	1	2C5N_ver_1_1	6.23480573948364	-3.988113642287762	0.9384815117526564
2C5N_ver_1	2	2C5N_ver_1_2	2.524697904241457	-2.9343281497687856	0.8403433623568186
2C5N_ver_1	3	2C5N_ver_1_3	2.219889850899342	-2.861395600068862	0.6820106439109355
2C5N_ver_1	4	2C5N_ver_1_4	-0.25014025691583797	-2.1752677895506354	0.5277040817895924
2C5N_ver_1	5	2C5N_ver_1_5	2.9738600507361506	-3.0370492564439733	0.7846425371305366
2C5N_ver_1	6	2C5N_ver_1_6	2.8641196803550057	-3.028996435353177	0.7605413375476561
2C5N_ver_1	7	2C5N_ver_1_7	6.903298501827881	-4.156742020245999	0.9184443062541043
2C5N_ver_2	1	2C5N_ver_2_1	4.860109932095112	-3.5635352889721568	0.8902644401951236
2C5N_ver_2	2	2C5N_ver_2_2	1.5586725147296463	-2.6642052303395087	0.8991350029527548
2C5N_ver_2	3	2C5N_ver_2_3	3.956284637195374	-3.352756742864809	0.6474288040472407
2C5N_ver_2	4	2C5N_ver_2_4	5.531262052998764	-3.718718380376944	0.8082460378050069
2C5N_ver_2	5	2C5N_ver_2_5	5.394620229877699	-3.7108937193853326	0.8178410374120934
2C5N_ver_2	6	2C5N_ver_2_6	3.651670757780737	-3.243693823129708	0.8268498599510139
2C5N_ver_2	7	2C5N_ver_2_7	6.027931085020539	-3.8885195805346062	0.8999980292528825
2CLX	1	2CLX_1	7.792884806901137	-4.361748092498449	0.9702238598897724
2CLX	2	2CLX_2	1.1681391984998817	-2.5289288219578325	0.4054943140329953
2CLX	3	2CLX_3	4.377414224418669	-3.421767767264737	0.8480849529404961
2CLX	4	2CLX_4	5.573125915458424	-3.769000189984643	0.8919147761024363
2CLX	5	2CLX_5	5.170157914333797	-3.642120995747757	0.9202305190828399
2CLX	6	2CLX_6	1.6155517033986708	-2.6813075309687386	0.8077819133089967
2CLX	7	2CLX_7	7.566770799318926	-4.324029376860275	0.9524184104325994
2FVD	1	2FVD_1	6.621033586868193	-4.058407605013269	0.9463779308211667
2FVD	2	2FVD_2	4.894151649376857	-3.5734865689170725	0.802460115644526
2FVD	3	2FVD_3	5.0694286843595675	-3.6381862972138355	0.9061322260374792
2FVD	4	2FVD_4	4.34740387887809	-3.4052417129965864	0.8214077821997076
2FVD	5	2FVD_5	4.684544838728738	-3.5315851837397982	0.8109534272666643
2FVD	6	2FVD_6	4.154015800618489	-3.3997584332640143	0.764295401651714
2FVD	7	2FVD_7	6.052547436835168	-3.8831786850310768	0.9231198113935879
2VU3_ver_1	1	2VU3_ver_1_1	6.670385397581945	-4.047476462952745	0.9697275745700951
2VU3_ver_1	2	2VU3_ver_1_2	4.491837057033853	-3.4693227259588615	0.7794181584310905
2VU3_ver_1	3	2VU3_ver_1_3	4.333909498223601	-3.4281272048905684	0.780159991909127
2VU3_ver_1	4	2VU3_ver_1_4	1.4451628378747092	-2.672817730642103	0.7048722324720493
2VU3_ver_1	5	2VU3_ver_1_5	4.855677643744574	-3.6113319250421805	0.8916821328780989
2VU3_ver_1	6	2VU3_ver_1_6	5.816760163826937	-3.8882564956622256	0.9439280358562842
2VU3_ver_1	7	2VU3_ver_1_7	6.122919996584312	-3.8938997535459405	0.9400264145468309
2VU3_ver_2	1	2VU3_ver_2_1	6.670117506247047	-4.047387092825311	0.9697224819536167
2VU3_ver_2	2	2VU3_ver_2_2	0.9662936555895997	-2.5517318561198015	0.6825817500471882
2VU3_ver_2	3	2VU3_ver_2_3	2.8751008071939457	-3.0462513428620426	0.7940961173509348
2VU3_ver_2	4	2VU3_ver_2_4	6.075633804533019	-3.9334941970187085	0.9302202892066782
2VU3_ver_2	5	2VU3_ver_2_5	6.612410425535879	-4.082741457409189	0.9486306635316236
2VU3_ver_2	6	2VU3_ver_2_6	4.610393859062163	-3.5498068284111852	0.8808899720416414
2VU3_ver_2	7	2VU3_ver_2_7	6.173648274200133	-3.9099549859361216	0.9387983627691231
2XMY_ver_1	1	2XMY_ver_1_1	6.6850534574652825	-4.106300918315325	0.9517628970965495
2XMY_ver_1	2	2XMY_ver_1_2	3.106346027834489	-3.0998594665895407	0.8598936073681717
2XMY_ver_1	3	2XMY_ver_1_3	7.495624330915407	-4.2791808268878855	0.8334251023165288
2XMY_ver_1	4	2XMY_ver_1_4	5.252079651358716	-3.6764409620912883	0.909177717334817
2XMY_ver_1	5	2XMY_ver_1_5	1.4859405175132538	-2.648912071586088	0.6873165182195871
2XMY_ver_1	6	2XMY_ver_1_6	3.7134009387212057	-3.248738618449928	0.8070383296468624
2XMY_ver_1	7	2XMY_ver_1_7	7.288019824711257	-4.234414358867584	0.916810092492812
2XMY_ver_2	1	2XMY_ver_2_1	6.685351027439809	-4.106807948754995	0.9516320192210552
2XMY_ver_2	2	2XMY_ver_2_2	5.387529447356859	-3.750009661940164	0.889794867499284
2XMY_ver_2	3	2XMY_ver_2_3	6.961130473356062	-4.147293569758495	0.9133111934780058
2XMY_ver_2	4	2XMY_ver_2_4	5.807030671179525	-3.856428159761867	0.8950004320284612
2XMY_ver_2	5	2XMY_ver_2_5	3.3939988721828813	-3.2023678349429425	0.8004894625545416
2XMY_ver_2	6	2XMY_ver_2_6	4.378354875104295	-3.457425292012703	0.7558412470487665
2XMY_ver_2	7	2XMY_ver_2_7	7.3212479242722495	-4.244645455425501	0.9175351919975573
2XMY_ver_3	1	2XMY_ver_3_1	6.838038827641414	-4.14063318215542	0.9592600872077881
2XMY_ver_3	2	2XMY_ver_3_2	3.3882099840415765	-3.165854614618637	0.86660327749156
2XMY_ver_3	3	2XMY_ver_3_3	1.4422711353267479	-2.6238969101179688	0.7381256766537337
2XMY_ver_3	4	2XMY_ver_3_4	5.162036295682421	-3.6245888792539858	0.9472399970461535
2XMY_ver_3	5	2XMY_ver_3_5	2.8988116256043392	-3.088687798122347	0.7034622111997548
2XMY_ver_3	6	2XMY_ver_3_6	1.01562253960462	-2.579213573102846	0.667881457273575
2XMY_ver_3	7	2XMY_ver_3_7	6.627897339012628	-4.0630040419006885	0.9340602764481236
2XMY_ver_4	1	2XMY_ver_4_1	6.838081507463327	-4.140646327878934	0.9592663483756207
2XMY_ver_4	2	2XMY_ver_4_2	5.470763563933985	-3.7383961871825067	0.914873223866222
2XMY_ver_4	3	2XMY_ver_4_3	6.27162819093822	-3.9890127808043947	0.8135169682520934
2XMY_ver_4	4	2XMY_ver_4_4	6.521183418455812	-4.0395713455586	0.8526274896147177
2XMY_ver_4	5	2XMY_ver_4_5	6.9750763302863374	-4.148036640029836	0.9408199483991685
2XMY_ver_4	6	2XMY_ver_4_6	4.0431473016111354	-3.367595917822148	0.8048742647714523
2XMY_ver_4	7	2XMY_ver_4_7	6.62734665881106	-4.062489511751084	0.9342534065790268
2XNB_ver_1	1	2XNB_ver_1_1	5.985257954336728	-3.8995485997583037	0.923039218825281
2XNB_ver_1	2	2XNB_ver_1_2	6.151771896145001	-3.927241756107557	0.9382144304920601
2XNB_ver_1	3	2XNB_ver_1_3	0.5952131384071062	-2.419114931039053	0.6528621358477523
2XNB_ver_1	4	2XNB_ver_1_4	6.2319598781944565	-3.948587067069845	0.7222574464918325
2XNB_ver_1	5	2XNB_ver_1_5	3.5071032840140575	-3.2300869780562627	0.6851217467898099
2XNB_ver_1	6	2XNB_ver_1_6	3.3823081632200025	-3.1784426508470442	0.7232871896631123
2XNB_ver_1	7	2XNB_ver_1_7	7.114019649430857	-4.206312803890498	0.9579630665609882
2XNB_ver_2	1	2XNB_ver_2_1	6.837285226801382	-4.1356322656555955	0.9306952894703476
2XNB_ver_2	2	2XNB_ver_2_2	5.785629948354122	-3.83720678738335	0.9099393339296254
2XNB_ver_2	3	2XNB_ver_2_3	4.754462294389272	-3.554964597777327	0.695318241259818
2XNB_ver_2	4	2XNB_ver_2_4	3.901971160891821	-3.330744413940108	0.8819154480788634
2XNB_ver_2	5	2XNB_ver_2_5	4.11219473381525	-3.400228003000908	0.8102382600866068
2XNB_ver_2	6	2XNB_ver_2_6	2.3051463994467922	-2.8817570841470292	0.7692023336367996
2XNB_ver_2	7	2XNB_ver_2_7	6.692721612097392	-4.091093403375119	0.9279747165871929
3DDQ	1	3DDQ_1	6.963382290008705	-4.194101506002388	0.9452703966613701
3DDQ	2	3DDQ_2	1.1234270269456894	-2.5428572076867697	0.6992378979482077
3DDQ	3	3DDQ_3	3.699254585308341	-3.271718253173423	0.7669940280854626
3DDQ	4	3DDQ_4	2.3357096205729864	-2.8493453566747537	0.7816462770875905
3DDQ	5	3DDQ_5	3.8617713793695874	-3.3095108091455097	0.8374588040161292
3DDQ	6	3DDQ_6	2.7818157183559014	-3.0350600679995576	0.798203650292338
3DDQ	7	3DDQ_7	6.634753040832333	-4.063821380233188	0.9152389970036575
3LFN	1	3LFN_1	5.994214723859153	-3.8492380966515793	0.9279641912837527
3LFN	2	3LFN_2	4.424393770326046	-3.445939887312703	0.7829261278270658
3LFN	3	3LFN_3	5.747625244806388	-3.8310575916204517	0.8672546935041153
3LFN	4	3LFN_4	4.354697414394596	-3.4149993651514357	0.8191396024547791
3LFN	5	3LFN_5	3.085773161602616	-3.119708683480563	0.848965588942785
3LFN	6	3LFN_6	2.3004540278671377	-2.868736003325891	0.76277894468104
3LFN	7	3LFN_7	5.604320429597225	-3.744368660218704	0.897064931404546
3LFS	1	3LFS_1	5.042189013491848	-3.6338838776215123	0.9253867596330073
3LFS	2	3LFS_2	4.737472443548519	-3.5654405307550503	0.8550993052652521
3LFS	3	3LFS_3	2.499105908578683	-2.9604601872878584	0.7983927456373372
3LFS	4	3LFS_4	2.4900615416693355	-2.946951132443821	0.8557554855160702
3LFS	5	3LFS_5	3.2377656356167583	-3.149723621103894	0.7359255060928097
3LFS	6	3LFS_6	7.352455366251697	-4.308085051600683	0.8656341920669375
3LFS	7	3LFS_7	6.203477933515274	-3.9595428303771922	0.9574574489689744
3MY5	1	3MY5_1	6.1947172712040555	-4.016668540252659	0.9542176822451489
3MY5	2	3MY5_2	2.143353956295517	-2.8846886134629854	0.7406079174297859
3MY5	3	3MY5_3	0.13686625309112152	-2.3014560041903143	0.5321379496858825
3MY5	4	3MY5_4	4.565934570430087	-3.5268473155569957	0.9184872629725567
3MY5	5	3MY5_5	4.990058467642378	-3.7160502544327034	0.8013658161252786
3MY5	6	3MY5_6	5.377793444050356	-3.7919481661116676	0.7882083426332068
3MY5	7	3MY5_7	5.7541820321782415	-3.8634716760437717	0.9615336245561598
3PXZ	1	3PXZ_1	6.195803341790469	-3.9267753522711306	0.9171984503060697
3PXZ	2	3PXZ_2	3.4018904979114195	-3.1767111275971294	0.7800449670614853
3PXZ	3	3PXZ_3	4.630734531774357	-3.501928302817061	0.8665684321933811
3PXZ	4	3PXZ_4	3.762311521561328	-3.2735692997250094	0.760848213640553
3PXZ	5	3PXZ_5	3.553250372524121	-3.2024102483656507	0.7303469892178459
3PXZ	6	3PXZ_6	4.400232726682666	-3.4635463003943787	0.7786052804401138
3PXZ	7	3PXZ_7	5.664371724702074	-3.772506606351217	0.9199308876469354
3PY1	1	3PY1_1	6.302818869713634	-3.972104906416738	0.953099867724641
3PY1	2	3PY1_2	3.917404235858026	-3.292557447641819	0.8963118816433917
3PY1	3	3PY1_3	5.013095804627017	-3.581439055167631	0.6604246011555317
3PY1	4	3PY1_4	2.2797485983814045	-2.864424525942924	0.6267342922858368
3PY1	5	3PY1_5	1.818807856369159	-2.731287329364413	0.8040120363950378
3PY1	6	3PY1_6	4.188245660716743	-3.354809582094561	0.8093907842939184
3PY1	7	3PY1_7	5.7202897395730545	-3.799698124479527	0.9318820537792303
3SW7	1	3SW7_1	6.976396851993221	-4.1485064250181996	0.9444618704032232
3SW7	2	3SW7_2	1.9915856590249275	-2.763593061220982	0.8037336930209169
3SW7	3	3SW7_3	3.6810865993777835	-3.24854753194647	0.8647325881438752
3SW7	4	3SW7_4	6.543468446526568	-4.013362611129335	0.9204081346685407
3SW7	5	3SW7_5	3.4668020308242125	-3.195021701118719	0.7448731167413962
3SW7	6	3SW7_6	2.701625933046573	-2.972121264352634	0.8412569816725312
3SW7	7	3SW7_7	6.94978902101788	-4.147794648845163	0.9484689472795136
3TI1	1	3TI1_1	7.660829577107649	-4.342635728483414	0.9216727807077166
3TI1	2	3TI1_2	5.717783841999848	-3.842311947535863	0.9307103122957878
3TI1	3	3TI1_3	4.51310341422692	-3.48127682195599	0.8685206382813987
3TI1	4	3TI1_4	3.6791083819701176	-3.277536808813265	0.83224233717034235
3TI1	5	3TI1_5	6.9529854516353975	-4.174225903053769	0.8515304994883279
3TI1	6	3TI1_6	7.218547076808627	-4.261306550979158	0.8646086750623477
3TI1	7	3TI1_7	6.99719122322626	-4.143683923918627	0.9309038349277532
3TNW	1	3TNW_1	6.678122125590105	-4.056572998556796	0.954449815806929
3TNW	2	3TNW_2	-3.467551903450303	-1.3013509044498626	0.5402008865975955
3TNW	3	3TNW_3	-3.6073614441496376	-1.262961909559711	0.49138081321511606
3TNW	4	3TNW_4	-3.4869253357819825	-1.2940500905425067	0.49601024893167733
3TNW	5	3TNW_5	6.697123896652078	-4.075062484840946	0.9679661808141394
3TNW	6	3TNW_6	-1.6261814172465112	-1.7324265916945736	0.2862118039513063
3TNW	7	3TNW_7	7.219818871558139	-4.217108610314983	0.9631645789069007
4ACM_ver_1	1	4ACM_ver_1_1	6.7373378365639205	-4.098264875328819	0.9454110063727847
4ACM_ver_1	2	4ACM_ver_1_2	2.549825661272831	-2.930059233118765	0.7093345289746846
4ACM_ver_1	3	4ACM_ver_1_3	4.8223245210046075	-3.534743907051808	0.8909317727042173
4ACM_ver_1	4	4ACM_ver_1_4	4.613480941736849	-3.51213599210723	0.9129754256330079
4ACM_ver_1	5	4ACM_ver_1_5	4.455177450151672	-3.4460480063411367	0.9138004897284853
4ACM_ver_1	6	4ACM_ver_1_6	4.892237591799682	-3.5857210232005245	0.8819663271392107
4ACM_ver_1	7	4ACM_ver_1_7	6.043014510060111	-3.9091848658393205	0.9292250137777727
4ACM_ver_2	1	4ACM_ver_2_1	6.721178833118505	-4.107357024602731	0.9626705676308598
4ACM_ver_2	2	4ACM_ver_2_2	3.8519881708818366	-3.2904105488477606	0.8403149021012158
4ACM_ver_2	3	4ACM_ver_2_3	3.9719673648675253	-3.357121891631923	0.8621777859683208
4ACM_ver_2	4	4ACM_ver_2_4	2.306223801773429	-2.8442285063934354	0.7967674516257002
4ACM_ver_2	5	4ACM_ver_2_5	4.708217924742877	-3.5565775751913193	0.8444991638430269
4ACM_ver_2	6	4ACM_ver_2_6	4.2725495926888435	-3.3944377809359074	0.8995371903389218
4ACM_ver_2	7	4ACM_ver_2_7	6.69274607239156	-4.086212205190622	0.8995981462487713
4BCK_ver_1	1	4BCK_ver_1_1	6.965884380767799	-4.179998671926843	0.9584253189807952
4BCK_ver_1	2	4BCK_ver_1_2	4.0533219477370706	-3.3490475826813895	0.7164168463522391
4BCK_ver_1	3	4BCK_ver_1_3	4.147002522560375	-3.3574504283643707	0.8157942628814968
4BCK_ver_1	4	4BCK_ver_1_4	4.550868167576123	-3.4637204937189114	0.9080699731946351
4BCK_ver_1	5	4BCK_ver_1_5	7.029109535763165	-4.217512423587808	0.8414763867404063
4BCK_ver_1	6	4BCK_ver_1_6	2.584948520760966	-2.9651762150543544	0.765854440007384
4BCK_ver_1	7	4BCK_ver_1_7	5.9734225476490295	-3.8689935300386367	0.8992315134719973
4BCK_ver_2	1	4BCK_ver_2_1	5.7987757437439384	-3.8341575318762087	0.88837545823033
4BCK_ver_2	2	4BCK_ver_2_2	2.121757496943226	-2.8149897541907407	0.6727402343104962
4BCK_ver_2	3	4BCK_ver_2_3	3.008074189755384	-3.0901415377416845	0.736142519125256
4BCK_ver_2	4	4BCK_ver_2_4	4.972849032880469	-3.6087753902213393	0.944026457082381
4BCK_ver_2	5	4BCK_ver_2_5	6.567648280000545	-4.081907107666142	0.8467139675121124
4BCK_ver_2	6	4BCK_ver_2_6	5.521624280915158	-3.7999129324045824	0.8196461529449857
4BCK_ver_2	7	4BCK_ver_2_7	6.759833676806278	-4.0774279551875505	0.9420984233433237
4BCK_ver_3	1	4BCK_ver_3_1	5.6569182371278295	-3.81774543666648	0.9121750829098131
4BCK_ver_3	2	4BCK_ver_3_2	4.050255884121135	-3.363157594029421	0.7673821616164971
4BCK_ver_3	3	4BCK_ver_3_3	4.462388687279315	-3.4522774614485683	0.8416819206130637
4BCK_ver_3	4	4BCK_ver_3_4	3.636029107340761	-3.2404608682943294	0.8479067326802985
4BCK_ver_3	5	4BCK_ver_3_5	4.759610877609413	-3.5514997664307852	0.9439232637864219
4BCK_ver_3	6	4BCK_ver_3_6	2.3973873138586437	-2.8999379781347114	0.7394367379954219
4BCK_ver_3	7	4BCK_ver_3_7	6.534827647051476	-4.033950047578167	0.9059238978661445
4BCK_ver_4	1	4BCK_ver_4_1	6.721251377264036	-4.067544161022193	0.9546143902736781
4BCK_ver_4	2	4BCK_ver_4_2	3.8058655946650415	-3.2942337720979666	0.7616511256162664
4BCK_ver_4	3	4BCK_ver_4_3	1.7971148506588734	-2.731711750967738	0.6926949770554057
4BCK_ver_4	4	4BCK_ver_4_4	2.70064005676367	-2.9661159441441507	0.7709410781825082
4BCK_ver_4	5	4BCK_ver_4_5	3.16100943396793	-3.1101877623317233	0.7734407071838971
4BCK_ver_4	6	4BCK_ver_4_6	5.374412426166028	-3.712877932128498	0.8484976386921997
4BCK_ver_4	7	4BCK_ver_4_7	6.974247728092168	-4.127764010881346	0.9395535124188528
4BCM	1	4BCM_1	6.76362298296276	-4.091030194057815	0.9070270868942664
4BCM	2	4BCM_2	4.944211541154159	-3.606111449854415	0.8044046741530044
4BCM	3	4BCM_3	5.617208985497181	-3.7763349313861254	0.8785981141541978
4BCM	4	4BCM_4	4.900902372597624	-3.5566264232139053	0.9140197843914838
4BCM	5	4BCM_5	4.816708869979241	-3.6140551114600226	0.7913213677733972
4BCM	6	4BCM_6	6.735961563645422	-4.155068535168624	0.8881537903936572
4BCM	7	4BCM_7	6.099432091487042	-3.8886724262623713	0.889505658594739
4BCN	1	4BCN_1	7.315058904359752	-4.251617059978098	0.9439871360986701
4BCN	2	4BCN_2	3.8024643457981107	-3.244056923991919	0.7418476111567602
4BCN	3	4BCN_3	-1.8299205118385795	-1.7420785458222807	0.3438147775658209
4BCN	4	4BCN_4	4.301579498908609	-3.433391715950296	0.7574941933595458
4BCN	5	4BCN_5	4.342393290385194	-3.426670521403198	0.6505772717899754
4BCN	6	4BCN_6	5.766348409829859	-3.821179978444747	0.8630858192726274
4BCN	7	4BCN_7	7.3860000269688815	-4.266285581571288	0.9638817365067867
4BCO	1	4BCO_1	7.070851966930805	-4.195552340602704	0.9374345790760089
4BCO	2	4BCO_2	6.324382316122436	-4.009601348202014	0.8538570925847035
4BCO	3	4BCO_3	6.193362826895458	-3.9810039546000686	0.9389259439076281
4BCO	4	4BCO_4	3.3537633965680764	-3.1920267729949905	0.8303101102772474
4BCO	5	4BCO_5	6.720637130558871	-4.121586685533808	0.8881120858525018
4BCO	6	4BCO_6	6.336021777156914	-3.9931760607513693	0.8342764996263552
4BCO	7	4BCO_7	6.271209028924171	-3.9710227525566792	0.935122000327465
4BCP_ver_1	1	4BCP_ver_1_1	6.031657406866161	-3.899195171298281	0.9156324461348473
4BCP_ver_1	2	4BCP_ver_1_2	7.026859166438791	-4.212466849468925	0.775973395872285
4BCP_ver_1	3	4BCP_ver_1_3	5.082401965212069	-3.6628149388968767	0.8119900986835284
4BCP_ver_1	4	4BCP_ver_1_4	3.2048457955977683	-3.1452278163833225	0.7411780071358892
4BCP_ver_1	5	4BCP_ver_1_5	5.86958286522617	-3.9010650366171484	0.880226234442621
4BCP_ver_1	6	4BCP_ver_1_6	5.958312097639802	-3.9397758740625277	0.8688406721988253
4BCP_ver_1	7	4BCP_ver_1_7	6.179578506967787	-3.939491466994494	0.8867248815342642
4BCP_ver_2	1	4BCP_ver_2_1	6.451712960823421	-4.01968104520313	0.9384180523927106
4BCP_ver_2	2	4BCP_ver_2_2	3.3117104693348245	-3.169411937704906	0.7721233088483649
4BCP_ver_2	3	4BCP_ver_2_3	1.761342675485559	-2.7233911150558985	0.6897671745334177
4BCP_ver_2	4	4BCP_ver_2_4	3.796305108881545	-3.3157448378869008	0.8230848769186667
4BCP_ver_2	5	4BCP_ver_2_5	4.898260650101134	-3.6051135891733224	0.8549537128332985
4BCP_ver_2	6	4BCP_ver_2_6	-0.04829741548535826	-2.251568578314906	0.6893324880178856
4BCP_ver_2	7	4BCP_ver_2_7	6.1668866657820685	-3.9278876535023497	0.9232535294603263
4BCQ	1	4BCQ_1	7.856114656142205	-4.451224876905528	0.9872350572094056
4BCQ	2	4BCQ_2	6.846871854877168	-4.099104658757753	0.5522517021282434
4BCQ	3	4BCQ_3	5.5106845692491175	-3.764934102936637	0.6586816905252828
4BCQ	4	4BCQ_4	5.166274181752052	-3.6896570679523695	0.7079052499841492
4BCQ	5	4BCQ_5	1.8485701731104636	-2.770568302803331	0.6191797354098201
4BCQ	6	4BCQ_6	4.4624687905034985	-3.461410052932124	0.8865982420241116
4BCQ	7	4BCQ_7	7.209632653401432	-4.261633972050275	0.9417544502504304
4EK6_ver_1	1	4EK6_ver_1_1	5.914439125625195	-3.8413025882420144	0.9678778339139096
4EK6_ver_1	2	4EK6_ver_1_2	2.603314444814363	-2.970789734007575	0.7222294292489154
4EK6_ver_1	3	4EK6_ver_1_3	5.531833418593005	-3.7821516451659503	0.828409128714107
4EK6_ver_1	4	4EK6_ver_1_4	3.1485678418674663	-3.107910544709943	0.7484510604210021
4EK6_ver_1	5	4EK6_ver_1_5	4.124155586742462	-3.4146053028263403	0.9269175622653006
4EK6_ver_1	6	4EK6_ver_1_6	4.933501085469427	-3.6137862292683627	0.88170666808018
4EK6_ver_1	7	4EK6_ver_1_7	5.984513326204257	-3.866097505180482	0.9625856332112922
4EK6_ver_2	1	4EK6_ver_2_1	5.914499598107235	-3.8455440137767116	0.9622958756439031
4EK6_ver_2	2	4EK6_ver_2_2	2.2214094693980617	-2.8528659685508657	0.7245282475356856
4EK6_ver_2	3	4EK6_ver_2_3	4.1126742739028535	-3.388353042218956	0.7917685809483824
4EK6_ver_2	4	4EK6_ver_2_4	4.515762110450069	-3.4987033365977687	0.8149095081429019
4EK6_ver_2	5	4EK6_ver_2_5	2.979353947894604	-3.05747308436151	0.7578641824364011
4EK6_ver_2	6	4EK6_ver_2_6	2.4671058719549657	-2.9761810569684797	0.8093026425164405
4EK6_ver_2	7	4EK6_ver_2_7	6.068957608659386	-3.8918134936810183	0.968142528508509
4EOK	1	4EOK_1	7.431829890945574	-4.272026022791035	0.9305921351222856
4EOK	2	4EOK_2	-0.6408028440932562	-2.0978823799779818	0.5036542511600395
4EOK	3	4EOK_3	2.3863808089198253	-2.888125982680898	0.7396468127321584
4EOK	4	4EOK_4	4.35236241772483	-3.425475326716888	0.8775293498312604
4EOK	5	4EOK_5	5.25562244039016	-3.657838126530513	0.9575935153283652
4EOK	6	4EOK_6	4.946571457877472	-3.607877834902435	0.9215319138462984
4EOK	7	4EOK_7	7.223765717856723	-4.199512384593753	0.9367083228017239
4EOP	1	4EOP_1	6.486615596480469	-4.004933570572355	0.9510907877229982
4EOP	2	4EOP_2	5.5223086722793475	-3.748985757280496	0.8593749923714734
4EOP	3	4EOP_3	4.922303258935559	-3.641218081543611	0.8042550912480557
4EOP	4	4EOP_4	2.640764661948494	-2.979990452789058	0.8188608312185419
4EOP	5	4EOP_5	3.6007084829723492	-3.226941886887286	0.8348880588663606
4EOP	6	4EOP_6	4.177476608394227	-3.4059548614231407	0.786255544430762
4EOP	7	4EOP_7	6.137153302488085	-3.932045688548339	0.9102939749787445
4EOR	1	4EOR_1	6.308600653909648	-3.9674641346195827	0.9282015150258056
4EOR	2	4EOR_2	-0.9656200381173	-1.9832193217324976	0.41414737423074266
4EOR	3	4EOR_3	5.047575695783144	-3.602733520588066	0.9575386501195736
4EOR	4	4EOR_4	4.264864463244587	-3.397562251613858	0.7950907714702251
4EOR	5	4EOR_5	4.330890005303525	-3.4034977705521556	0.8615022365863065
4EOR	6	4EOR_6	1.149224835839376	-2.560716730342237	0.5874212431782299
4EOR	7	4EOR_7	6.9213712062718855	-4.119431689129287	0.9434000323859896
4FKI	1	4FKI_1	6.209161961382402	-3.9191743786750206	0.9462040912787724
4FKI	2	4FKI_2	5.2991777146322665	-3.6886808596842293	0.8997527800359831
4FKI	3	4FKI_3	5.360464848919459	-3.720944534905466	0.894331187838002
4FKI	4	4FKI_4	5.695433641002567	-3.7882778524135525	0.8639426831730564
4FKI	5	4FKI_5	3.0417884647374267	-3.06598878826017	0.7235098025259437
4FKI	6	4FKI_6	3.166873998686927	-3.1073102031284856	0.61396035686783
4FKI	7	4FKI_7	6.114430938438216	-3.910034583566817	0.9529993624420493
4FKO_ver_1	1	4FKO_ver_1_1	6.48191118291478	-4.032442072905273	0.9458278260700461
4FKO_ver_1	2	4FKO_ver_1_2	0.8538584207341373	-2.4779749299411944	0.6791667799052024
4FKO_ver_1	3	4FKO_ver_1_3	7.298553739027119	-4.314847033201426	0.7912422845797716
4FKO_ver_1	4	4FKO_ver_1_4	2.6805660982212016	-2.9729256639032307	0.7387218559891002
4FKO_ver_1	5	4FKO_ver_1_5	4.906514309494974	-3.5996325858915497	0.9121535642269949
4FKO_ver_1	6	4FKO_ver_1_6	3.8374641319137166	-3.3001015476679356	0.8533982707217107
4FKO_ver_1	7	4FKO_ver_1_7	6.855901617173594	-4.1318519937803115	0.939655834383764
4FKO_ver_2	1	4FKO_ver_2_1	6.334007217715115	-3.983529472952091	0.9517384323997519
4FKO_ver_2	2	4FKO_ver_2_2	0.9406037094248609	-2.499060238681193	0.6969097659461341
4FKO_ver_2	3	4FKO_ver_2_3	7.440401829446378	-4.328836414286127	0.8204983347753014
4FKO_ver_2	4	4FKO_ver_2_4	3.5289553118675236	-3.2020950656337877	0.8729578059906244
4FKO_ver_2	5	4FKO_ver_2_5	1.8993737315580308	-2.755047250468178	0.6720555221674341
4FKO_ver_2	6	4FKO_ver_2_6	5.467045226216616	-3.7755729234994475	0.8403742055459957
4FKO_ver_2	7	4FKO_ver_2_7	6.688194459453135	-4.077698095632373	0.9434223844505895
5A14	1	5A14_1	6.647835445278482	-4.052359617423606	0.9299995314279407
5A14	2	5A14_2	5.766137760733544	-3.804284614026274	0.8975003897089823
5A14	3	5A14_3	6.3801486381539485	-3.98636206210903	0.9284480618949796
5A14	4	5A14_4	7.1038689027597375	-4.18848284534605	0.9344653279747281
5A14	5	5A14_5	4.894786871654993	-3.598676683273589	0.9015567800568658
5A14	6	5A14_6	3.422054213085205	-3.1208665044290607	0.9211668237577596
5A14	7	5A14_7	6.059918972528126	-3.893990298475784	0.9104324044786757
5D1J	1	5D1J_1	6.740881185312814	-4.1130861309142714	0.9637657663345968
5D1J	2	5D1J_2	2.7465531559098095	-2.9686669697878645	0.7598397397208876
5D1J	3	5D1J_3	3.5727773051256824	-3.316600474745966	0.7360129749074167
5D1J	4	5D1J_4	5.0166239279192935	-3.703901803528586	0.6633431263605161
5D1J	5	5D1J_5	2.9922255562453763	-3.056270635380716	0.8059125985161258
5D1J	6	5D1J_6	4.177906524369254	-3.415382899059066	0.8186727269370493
5D1J	7	5D1J_7	6.1951565076919985	-3.9762157321997815	0.9052060581537202
