# Supplementary material for: Use of the Complementarity Principle in Docking Procedures: A New Approach for Evaluating the Correctness of Binding Poses
Source: J Chem Inf Model. 2021 Apr 2;61(4):1801–13. doi: 10.1021/acs.jcim.0c01382 (PMC8154257; doi:10.1021/acs.jcim.0c01382)
Supplement: Supplementary file 1 — ci0c01382_si_001.zip [file ci0c01382_si_001.zip › Supporting_Information/electron_density_data/HIV_1_protease/Coefficient data/_hiv_1_coefficients.csv]

name	version	name_version	intercept	slope	r2
1ajv	1	1ajv_1	7.737704091471214	-4.35860057552341	0.9340866783090881
1ajv	2	1ajv_2	7.465296406838071	-4.286547107078853	0.9594605091206394
1ajv	3	1ajv_3	7.5165493214945975	-4.3121052440021925	0.9352414518742895
1ajv	4	1ajv_4	7.976652900131653	-4.445656859841933	0.9358302134261385
1ajv	5	1ajv_5	6.806664018710707	-4.110126468531108	0.9359246759543001
1ajv	6	1ajv_6	6.7969879755455676	-4.1374116793910005	0.9060769340443264
1ajv	7	1ajv_7	7.657659851929987	-4.338698258251491	0.954118227365452
1ajx	1	1ajx_1	7.6605312462681106	-4.328959482014361	0.9328012316691565
1ajx	2	1ajx_2	7.136784768108272	-4.219048205324159	0.9312294044550343
1ajx	3	1ajx_3	7.239053193542763	-4.2566820037038635	0.9282807731250611
1ajx	4	1ajx_4	7.01655377333789	-4.164754145380848	0.9130618254263199
1ajx	5	1ajx_5	6.818405425640494	-4.113023926183313	0.8979206725143567
1ajx	6	1ajx_6	7.072362495688735	-4.190312364753054	0.9068190301224294
1ajx	7	1ajx_7	7.854850413569594	-4.385166117247738	0.9465557271751855
1d4h	1	1d4h_1	8.45489948415586	-4.5782942271239495	0.9600406821444855
1d4h	2	1d4h_2	5.909864144175936	-3.897648499388726	0.9297115164663884
1d4h	3	1d4h_3	6.864853650795309	-4.148535219167974	0.9480470512888037
1d4h	4	1d4h_4	5.119305739763518	-3.6672718928749166	0.9273928926745094
1d4h	5	1d4h_5	5.687464395054796	-3.7950604359095195	0.8601366172469057
1d4h	6	1d4h_6	5.605247655302975	-3.8119503607643375	0.916378691634138
1d4h	7	1d4h_7	8.415643902664813	-4.589075491636959	0.9561790966894732
1d4i	1	1d4i_1	8.64898754918949	-4.638057668818891	0.9600339256798839
1d4i	2	1d4i_2	5.953819188792714	-3.8934449626750602	0.9144429053486259
1d4i	3	1d4i_3	7.676328495227065	-4.405157277149896	0.889099825932948
1d4i	4	1d4i_4	6.187042552902198	-3.961241344339136	0.9019696495712904
1d4i	5	1d4i_5	5.616026388485009	-3.792194262218408	0.902256133191921
1d4i	6	1d4i_6	5.443091952654234	-3.7463730216018636	0.8956163372791085
1d4i	7	1d4i_7	8.410347953639166	-4.584415643901387	0.9603583589164087
1d4j	1	1d4j_1	8.26109387135815	-4.520058018417866	0.9538239031685052
1d4j	2	1d4j_2	7.18200001203763	-4.252778237498767	0.9423837360037426
1d4j	3	1d4j_3	6.1409405657817535	-3.964203907758781	0.9057378885386754
1d4j	4	1d4j_4	7.697190103911413	-4.4015946607728536	0.9480159675716171
1d4j	5	1d4j_5	6.055410724879038	-3.918743549495542	0.9139586289311046
1d4j	6	1d4j_6	6.1837227883455155	-3.96658900685758	0.9340031022984848
1d4j	7	1d4j_7	7.83868941626184	-4.418389129004966	0.9362070943815962
1ebw	1	1ebw_1	8.715834389866147	-4.686792769985991	0.9416105207067818
1ebw	2	1ebw_2	7.7638394073752774	-4.439755527156349	0.8981524344180019
1ebw	3	1ebw_3	6.389422500025379	-4.05275351310512	0.9297071798677498
1ebw	4	1ebw_4	5.228813761660317	-3.7213515668760277	0.9070360023586074
1ebw	5	1ebw_5	3.185245569286432	-3.1734508906875174	0.8257147064620018
1ebw	6	1ebw_6	6.827671842123639	-4.1927784908821915	0.9172307518444025
1ebw	7	1ebw_7	8.227568287338375	-4.5576460558864405	0.9143394073449999
1ebz	1	1ebz_1	8.453113523382939	-4.594041043315318	0.948749161976532
1ebz	2	1ebz_2	6.8062740592592315	-4.164143824371237	0.9523702591565562
1ebz	3	1ebz_3	5.691247275956296	-3.8059274937956444	0.905498414232285
1ebz	4	1ebz_4	6.776139302910841	-4.14234745558017	0.9387967871312711
1ebz	5	1ebz_5	3.920228736484434	-3.3268509443602414	0.785341648889571
1ebz	6	1ebz_6	7.14532046100218	-4.24747278065605	0.9593788178853727
1ebz	7	1ebz_7	8.335983956462698	-4.576493737376584	0.9426927057307914
1ec0	1	1ec0_1	8.934581693101054	-4.746520735727621	0.9543434507724781
1ec0	2	1ec0_2	7.001882641461719	-4.195080179114584	0.9474951550172079
1ec0	3	1ec0_3	7.08936484133705	-4.217732367749808	0.9371073368674594
1ec0	4	1ec0_4	4.746530343424713	-3.549525694330957	0.8913210388831914
1ec0	5	1ec0_5	5.75403549340799	-3.8351519904563456	0.8937261544479757
1ec0	6	1ec0_6	4.939584838968289	-3.6067900177540952	0.9045650273800867
1ec0	7	1ec0_7	8.565643781505663	-4.6367185492837635	0.9552798248593561
1ec1	1	1ec1_1	8.725314751296112	-4.671101915717845	0.9548701783440239
1ec1	2	1ec1_2	6.00803996122775	-3.8904958342724356	0.9313404445992529
1ec1	3	1ec1_3	6.902111676547403	-4.1715855473181955	0.957115812325145
1ec1	4	1ec1_4	5.7791219445739515	-3.840480658919378	0.9208700509860717
1ec1	5	1ec1_5	3.9636431598772663	-3.3726783650410788	0.8416116639550782
1ec1	6	1ec1_6	6.3591722824179095	-4.029737613447246	0.9537655318029018
1ec1	7	1ec1_7	7.41391224764159	-4.285833340206188	0.9395721762443106
1ec2	1	1ec2_1	8.61885284514718	-4.6395076597101275	0.9452395509900198
1ec2	2	1ec2_2	4.319555036771972	-3.472499009521998	0.8274506381877647
1ec2	3	1ec2_3	6.641771308561791	-4.0749415596789715	0.9066255213801129
1ec2	4	1ec2_4	5.83420151023766	-3.852010519197408	0.9082151789465007
1ec2	5	1ec2_5	7.9957194380172245	-4.502955170906514	0.9598807563318731
1ec2	6	1ec2_6	8.2039474638127	-4.533928809073314	0.9316157186661548
1ec2	7	1ec2_7	7.310633762633748	-4.262431826656755	0.9320967248377361
1ec3	1	1ec3_1	8.128837671735042	-4.497520742656653	0.946871722295255
1ec3	2	1ec3_2	3.6011451928847267	-3.254198872249174	0.8255349242623877
1ec3	3	1ec3_3	4.800916213120499	-3.597983559232835	0.7957331744175229
1ec3	4	1ec3_4	2.63775056210208	-2.9779693808614716	0.7689009889292809
1ec3	5	1ec3_5	5.035845906965697	-3.6556432934244882	0.8762233572201226
1ec3	6	1ec3_6	5.045108618946305	-3.639653130658624	0.8202284648921243
1ec3	7	1ec3_7	7.135768934717257	-4.188062810540208	0.9403534399514297
1g2k	1	1g2k_1	7.73587396841432	-4.359202181709125	0.9346554095987575
1g2k	2	1g2k_2	7.161776574988514	-4.191702580449541	0.9518565768376306
1g2k	3	1g2k_3	7.443590226322855	-4.308284292858573	0.9262953578882208
1g2k	4	1g2k_4	5.241115323498959	-3.673961156762773	0.9293435082148033
1g2k	5	1g2k_5	4.605404150156806	-3.5247163681638773	0.8840543711372393
1g2k	6	1g2k_6	6.046207939607653	-3.884614260861569	0.8704298064303899
1g2k	7	1g2k_7	7.330475781269345	-4.245922329815209	0.9484781485909646
1g35	1	1g35_1	7.43847520248942	-4.254645697262924	0.9273798426397376
1g35	2	1g35_2	4.345308874636373	-3.4329623196972907	0.8342875089526511
1g35	3	1g35_3	6.3818914895438414	-4.010545487052998	0.8594219780888075
1g35	4	1g35_4	7.848102049340437	-4.385966911980007	0.9438082177479891
1g35	5	1g35_5	7.689798970664256	-4.376439031588066	0.8730535960085183
1g35	6	1g35_6	7.025219929468049	-4.178633074723227	0.9259928536551536
1g35	7	1g35_7	7.384439952747176	-4.241832748643518	0.933049722589275
1iiq	1	1iiq_1	7.500626397624177	-4.303889174322265	0.9256870490825013
1iiq	2	1iiq_2	4.265216173174268	-3.4081379842506228	0.8126188896742033
1iiq	3	1iiq_3	5.51008332970572	-3.7866291690082448	0.8471687911603206
1iiq	4	1iiq_4	4.30343120803452	-3.426255490283256	0.8570179127992141
1iiq	5	1iiq_5	5.514484185415559	-3.7808760017187826	0.8879860640337534
1iiq	6	1iiq_6	5.434457965542444	-3.7380524582320414	0.8775163228298679
1iiq	7	1iiq_7	7.478367805189935	-4.284113522613679	0.9506367324558644
1m0b_v1	1	1m0b_v1_1	7.1871256139659145	-4.22079738775147	0.9283765013819401
1m0b_v1	2	1m0b_v1_2	4.550401157681423	-3.509163602223123	0.8522269761551304
1m0b_v1	3	1m0b_v1_3	6.182262854923737	-3.963368010743828	0.8934373772347507
1m0b_v1	4	1m0b_v1_4	6.660209064325054	-4.104267753645038	0.9118178134398834
1m0b_v1	5	1m0b_v1_5	5.947033582108005	-3.8886461777765864	0.8977689925834181
1m0b_v1	6	1m0b_v1_6	4.671860390449026	-3.5439175540333787	0.7897656878803042
1m0b_v1	7	1m0b_v1_7	6.45326742024929	-4.007144758341211	0.945442844738983
1m0b_v2	1	1m0b_v2_1	7.187145095555913	-4.220803939541033	0.9283762299246578
1m0b_v2	2	1m0b_v2_2	6.663316133568209	-4.111156058780207	0.9031021660992395
1m0b_v2	3	1m0b_v2_3	6.706457106331359	-4.108232115975803	0.8862786155318721
1m0b_v2	4	1m0b_v2_4	2.368635808609339	-2.8820152679917137	0.7143972740972112
1m0b_v2	5	1m0b_v2_5	5.94390618105997	-3.9036147335937463	0.8489844220128395
1m0b_v2	6	1m0b_v2_6	4.0012552028191575	-3.3464189942070006	0.8285486962393535
1m0b_v2	7	1m0b_v2_7	6.470756659710205	-4.010587446712112	0.9437092854894603
1m0b_v3	1	1m0b_v3_1	7.116496182905517	-4.200605867505974	0.9248699894295785
1m0b_v3	2	1m0b_v3_2	6.8018032949119815	-4.149935640221398	0.9135569080102288
1m0b_v3	3	1m0b_v3_3	6.0656113897265636	-3.9199022564409103	0.8667302399124254
1m0b_v3	4	1m0b_v3_4	4.654689611867347	-3.5271188594421177	0.8109916518164897
1m0b_v3	5	1m0b_v3_5	6.823876340582565	-4.146550854447617	0.920696668660877
1m0b_v3	6	1m0b_v3_6	4.930331879172243	-3.6251600031722884	0.89708815440833245
1m0b_v3	7	1m0b_v3_7	6.296350372705016	-3.956347496685195	0.9416274519556536
1m0b_v4	1	1m0b_v4_1	7.116488721073213	-4.200603400364691	0.9248698267961407
1m0b_v4	2	1m0b_v4_2	6.18737343314348	-3.963983202009096	0.8941266604027144
1m0b_v4	3	1m0b_v4_3	6.703085008169442	-4.118335577396738	0.9005129288720695
1m0b_v4	4	1m0b_v4_4	5.887939394560459	-3.8756506815689344	0.8435861853525092
1m0b_v4	5	1m0b_v4_5	3.7212032314214283	-3.2765472102246944	0.8643299356028578
1m0b_v4	6	1m0b_v4_6	5.262340058967112	-3.7153253172713776	0.8974392792950664
1m0b_v4	7	1m0b_v4_7	6.233665299044238	-3.9369831637924486	0.9402643799520543
1xl5	1	1xl5_1	9.229389261840398	-4.809911673371932	0.9649463832908489
1xl5	2	1xl5_2	6.963703932755283	-4.175844259408786	0.9249893472301232
1xl5	3	1xl5_3	6.74831945891651	-4.095494787572671	0.9473593422973512
1xl5	4	1xl5_4	3.662299649447855	-3.2546435020479767	0.8697169934102655
1xl5	5	1xl5_5	7.047846899717891	-4.169604716124244	0.9535291296117157
1xl5	6	1xl5_6	7.7177688100864845	-4.415913334894162	0.8077836774095905
1xl5	7	1xl5_7	8.673248725265001	-4.682059430314715	0.9041734740803147
1zsr_v1	1	1zsr_v1_1	7.2251146388150636	-4.208416115934275	0.9065903400969839
1zsr_v1	2	1zsr_v1_2	1.2409644843145609	-2.5978578459707067	0.6880012275265175
1zsr_v1	3	1zsr_v1_3	5.567273475582534	-3.789016846258686	0.8754272350552876
1zsr_v1	4	1zsr_v1_4	5.120253303338214	-3.660770889088831	0.806728620463962
1zsr_v1	5	1zsr_v1_5	4.471871769075853	-3.4921068768276133	0.8599119188053908
1zsr_v1	6	1zsr_v1_6	1.7892591875133796	-2.7451012269680044	0.7262826078487352
1zsr_v1	7	1zsr_v1_7	7.028312690856889	-4.156871498597601	0.94079657868904
1zsr_v2	1	1zsr_v2_1	7.224649699568833	-4.208268192076505	0.9065756934227085
1zsr_v2	2	1zsr_v2_2	4.678595308357384	-3.545151672482999	0.8464165071392685
1zsr_v2	3	1zsr_v2_3	5.059431500571952	-3.6548222932480674	0.8554942538575492
1zsr_v2	4	1zsr_v2_4	4.395416641644557	-3.449793817281135	0.848007518470121
1zsr_v2	5	1zsr_v2_5	3.239439715554556	-3.1419862260177562	0.8119365524425891
1zsr_v2	6	1zsr_v2_6	5.22074817695432	-3.7002773526791803	0.8620520164417105
1zsr_v2	7	1zsr_v2_7	6.887108891321378	-4.112155951516628	0.9425854036395611
1zsr_v3	1	1zsr_v3_1	7.212690250707673	-4.209982196772692	0.9092526335499947
1zsr_v3	2	1zsr_v3_2	4.924543977580142	-3.624506930994384	0.8308663945437479
1zsr_v3	3	1zsr_v3_3	3.749856045007144	-3.296151911801816	0.8337326157450187
1zsr_v3	4	1zsr_v3_4	4.843360511169477	-3.588235088152766	0.8598028701028738
1zsr_v3	5	1zsr_v3_5	2.8070046997882687	-3.0318663256705913	0.6894301110750398
1zsr_v3	6	1zsr_v3_6	6.957398754303601	-4.189821105572742	0.9381274668001
1zsr_v3	7	1zsr_v3_7	7.143229596446611	-4.190550728252456	0.9340993719981502
1zsr_v4	1	1zsr_v4_1	7.21232471273624	-4.209864432982156	0.9092428880537973
1zsr_v4	2	1zsr_v4_2	2.1755898394296684	-2.8452771725723895	0.7416995107380859
1zsr_v4	3	1zsr_v4_3	4.15831718462677	-3.3955261291657655	0.829039438685834
1zsr_v4	4	1zsr_v4_4	2.1630849544801785	-2.8415460965332047	0.7535461022789649
1zsr_v4	5	1zsr_v4_5	4.564954621097287	-3.508169344100423	0.8047121521078888
1zsr_v4	6	1zsr_v4_6	4.503820354697676	-3.4841182217368853	0.8253905445003985
1zsr_v4	7	1zsr_v4_7	7.071814790575318	-4.166965839002385	0.9369549727514347
2aqu_v1	1	2aqu_v1_1	6.972973220938612	-4.139822610410921	0.9109248586556618
2aqu_v1	2	2aqu_v1_2	5.918872464824923	-3.8790605129993616	0.9358903730788556
2aqu_v1	3	2aqu_v1_3	3.162226447280965	-3.135988127293609	0.7379668633023337
2aqu_v1	4	2aqu_v1_4	6.066077780783296	-3.9206900542228516	0.9147136630311797
2aqu_v1	5	2aqu_v1_5	5.531277281908954	-3.8051727899723824	0.8315239390565485
2aqu_v1	6	2aqu_v1_6	3.5888226777217125	-3.252611184586654	0.8396468727080509
2aqu_v1	7	2aqu_v1_7	6.717978223358572	-4.087136128257073	0.9150586237279951
2aqu_v2	1	2aqu_v2_1	7.061573729248172	-4.178989930151324	0.8922937532703288
2aqu_v2	2	2aqu_v2_2	5.616693442536132	-3.801203503757566	0.9032820060506304
2aqu_v2	3	2aqu_v2_3	6.159610631094458	-3.947896758187921	0.9367044987162034
2aqu_v2	4	2aqu_v2_4	5.8808354302431285	-3.890244069348263	0.9086440258827775
2aqu_v2	5	2aqu_v2_5	5.083877121281713	-3.6654473861608823	0.8439432079732732
2aqu_v2	6	2aqu_v2_6	3.0180887292134915	-3.047544112002888	0.7072071201020633
2aqu_v2	7	2aqu_v2_7	6.8504043895538675	-4.13572081344515	0.9009392039922358
2aqu_v3	1	2aqu_v3_1	7.194226298109458	-4.201605778220865	0.9129265698294885
2aqu_v3	2	2aqu_v3_2	4.572596225510004	-3.5183116894429265	0.8539782511376685
2aqu_v3	3	2aqu_v3_3	3.9450158666612443	-3.3371666855917286	0.7859047536738057
2aqu_v3	4	2aqu_v3_4	6.798884224258978	-4.1215865315088145	0.9252373136258807
2aqu_v3	5	2aqu_v3_5	7.097447807141318	-4.235997807303755	0.9232732834171432
2aqu_v3	6	2aqu_v3_6	4.9975799755530845	-3.6042298521926317	0.8651747185881846
2aqu_v3	7	2aqu_v3_7	6.428951274641808	-3.997019206935644	0.9154700381682693
2aqu_v4	1	2aqu_v4_1	7.273944958051632	-4.235224167077455	0.8986398242240902
2aqu_v4	2	2aqu_v4_2	4.034730828506209	-3.350265599358502	0.8177834258605092
2aqu_v4	3	2aqu_v4_3	4.8230067667138945	-3.574641759331445	0.848590824236641
2aqu_v4	4	2aqu_v4_4	3.535679325324338	-3.2393884246333995	0.7763948100404964
2aqu_v4	5	2aqu_v4_5	4.176400810076987	-3.390879619744791	0.7983920316024338
2aqu_v4	6	2aqu_v4_6	6.222134845221142	-3.982409676240002	0.9010097529314391
2aqu_v4	7	2aqu_v4_7	6.680168427616535	-4.080878820096983	0.8990439837361498
2bpv	1	2bpv_1	8.524502179883786	-4.6277924865717495	0.9318427552692088
2bpv	2	2bpv_2	7.860284908524606	-4.467142367916604	0.9070314940952033
2bpv	3	2bpv_3	5.539364599577072	-3.8368031621615257	0.7444864885989952
2bpv	4	2bpv_4	5.607583505188131	-3.7775521194123582	0.8645363505440883
2bpv	5	2bpv_5	4.260542174530307	-3.4121336230386343	0.779150405431661
2bpv	6	2bpv_6	4.216079559467557	-3.41778348757926	0.8512524367735771
2bpv	7	2bpv_7	7.52387346200876	-4.295308004989083	0.9368310561748527
2bpx	1	2bpx_1	9.036056474806902	-4.773875839678975	0.9343018638835161
2bpx	2	2bpx_2	4.470394465319996	-3.5250276106995493	0.8817769374503994
2bpx	3	2bpx_3	4.623257067304852	-3.5403504518268485	0.8735310926267736
2bpx	4	2bpx_4	5.159811026987715	-3.6844277203011035	0.8557323742200182
2bpx	5	2bpx_5	4.687817510029352	-3.572073279781124	0.8827083062969379
2bpx	6	2bpx_6	6.903332825959088	-4.205771922651691	0.8811417381368568
2bpx	7	2bpx_7	8.165600665839163	-4.513215284326064	0.9328362751580876
2bpy	1	2bpy_1	8.312144883056506	-4.537883652796234	0.9436208040984333
2bpy	2	2bpy_2	7.899404185900314	-4.467598836521405	0.8440129970390787
2bpy	3	2bpy_3	7.867910495811742	-4.463519718634962	0.844986743147093
2bpy	4	2bpy_4	7.470361385436609	-4.355017549957811	0.9221978218002106
2bpy	5	2bpy_5	6.457032194301764	-4.04491532931126	0.7376597504371893
2bpy	6	2bpy_6	3.7339853892342716	-3.231302321298112	0.7786995309549588
2bpy	7	2bpy_7	7.32343770245652	-4.235800653818903	0.9443878253238438
2pqz_v1	1	2pqz_v1_1	6.864879406367927	-4.087904927825494	0.9240448515807707
2pqz_v1	2	2pqz_v1_2	6.467061802514865	-4.002692437783888	0.9564011444066287
2pqz_v1	3	2pqz_v1_3	5.998374547719707	-3.8767537712797413	0.892968699552015
2pqz_v1	4	2pqz_v1_4	6.105109048996505	-3.904386293857309	0.8370918272503385
2pqz_v1	5	2pqz_v1_5	5.944844909094227	-3.855743036907882	0.946295926489891
2pqz_v1	6	2pqz_v1_6	5.972932178222169	-3.885600042430657	0.8504844425969587
2pqz_v1	7	2pqz_v1_7	7.4195578945767515	-4.248898994385259	0.941316289762209
2pqz_v2	1	2pqz_v2_1	6.837386635436631	-4.078833815301424	0.9238621517017691
2pqz_v2	2	2pqz_v2_2	6.394443149842587	-3.9865529016411205	0.9545549290015446
2pqz_v2	3	2pqz_v2_3	6.096305688108001	-3.905161567209005	0.897518718141307
2pqz_v2	4	2pqz_v2_4	6.054077327535932	-3.8917551589400383	0.8394129172131962
2pqz_v2	5	2pqz_v2_5	6.019664981628253	-3.9011580969279587	0.8961101327439971
2pqz_v2	6	2pqz_v2_6	3.0689522983551787	-3.1084055411868845	0.7968492989734819
2pqz_v2	7	2pqz_v2_7	7.402940803712309	-4.243481746115456	0.9409225158820522
2pwc_v1	1	2pwc_v1_1	7.6600738187950546	-4.3600864988277985	0.9192395270262872
2pwc_v1	2	2pwc_v1_2	6.702739413789445	-4.112086178800453	0.9095528389607562
2pwc_v1	3	2pwc_v1_3	6.490513122046191	-4.003351798360488	0.9244360846160984
2pwc_v1	4	2pwc_v1_4	6.404010720336629	-4.015310979200545	0.8244745612053386
2pwc_v1	5	2pwc_v1_5	7.21132573808218	-4.2526306838231775	0.8466628006011103
2pwc_v1	6	2pwc_v1_6	5.99624252355034	-3.927914888246959	0.8667019760391921
2pwc_v1	7	2pwc_v1_7	7.205973020693289	-4.220752715580232	0.9284851501113383
2pwc_v2	1	2pwc_v2_1	7.535769567088697	-4.318136555655605	0.9196272968671547
2pwc_v2	2	2pwc_v2_2	6.531467213011421	-4.057037613520247	0.9090314233970919
2pwc_v2	3	2pwc_v2_3	6.370752103297238	-3.994355008608444	0.8377453521822784
2pwc_v2	4	2pwc_v2_4	6.447620338818256	-3.9923538286777225	0.922546787275106
2pwc_v2	5	2pwc_v2_5	6.379220914891269	-4.034544345241569	0.8976437109562754
2pwc_v2	6	2pwc_v2_6	7.9865082133892145	-4.460327052526336	0.8959691824306715
2pwc_v2	7	2pwc_v2_7	7.216900209283091	-4.223533024934613	0.9281993185236741
2pwr_v1	1	2pwr_v1_1	7.444627582326429	-4.267343572020824	0.9137329461317626
2pwr_v1	2	2pwr_v1_2	6.1893684333477665	-3.9388415560133136	0.8880773566445638
2pwr_v1	3	2pwr_v1_3	7.431944692618734	-4.28208254940381	0.87921753629068
2pwr_v1	4	2pwr_v1_4	6.394064427439218	-3.9852616914734176	0.8769139102526882
2pwr_v1	5	2pwr_v1_5	4.438169558501021	-3.4433331151155913	0.7817156616643692
2pwr_v1	6	2pwr_v1_6	5.648049754802303	-3.8193702065429567	0.8761410667166186
2pwr_v1	7	2pwr_v1_7	7.336709139118154	-4.235370112371815	0.9244177923542599
2pwr_v2	1	2pwr_v2_1	7.444564926096455	-4.267323564001868	0.9137381351353616
2pwr_v2	2	2pwr_v2_2	6.311365036683096	-3.971788297203574	0.8946167007863385
2pwr_v2	3	2pwr_v2_3	7.4382094178822475	-4.276241260701527	0.8822887631296491
2pwr_v2	4	2pwr_v2_4	6.792268145745225	-4.0935588309640325	0.859368145147315
2pwr_v2	5	2pwr_v2_5	6.083250610809388	-3.9372161494903364	0.8991707670600417
2pwr_v2	6	2pwr_v2_6	4.119538658930858	-3.352348313009666	0.7795885848376816
2pwr_v2	7	2pwr_v2_7	7.351817999765512	-4.240374194224587	0.9242494735784952
2qnn_v1	1	2qnn_v1_1	7.576156196931171	-4.308955392229803	0.9248647063974854
2qnn_v1	2	2qnn_v1_2	6.072681833183697	-3.896564834034115	0.8997177077687039
2qnn_v1	3	2qnn_v1_3	6.455106138051606	-3.9860886628801087	0.9299375155015985
2qnn_v1	4	2qnn_v1_4	5.762063978157303	-3.8244749853969724	0.904322189622763
2qnn_v1	5	2qnn_v1_5	6.520731655682266	-4.035799090862572	0.8879096008566421
2qnn_v1	6	2qnn_v1_6	5.70715206762194	-3.7959610904027525	0.8677227960653414
2qnn_v1	7	2qnn_v1_7	7.483603169449599	-4.280905941744842	0.9236311093931071
2qnn_v2	1	2qnn_v2_1	7.576436153795592	-4.309036824541451	0.9247733607161157
2qnn_v2	2	2qnn_v2_2	6.172258505612822	-3.9192336958182796	0.8984721524143382
2qnn_v2	3	2qnn_v2_3	6.212967292113036	-3.9176528532826698	0.9203005591013921
2qnn_v2	4	2qnn_v2_4	6.823753511623764	-4.123256739498357	0.8981523253090412
2qnn_v2	5	2qnn_v2_5	4.426750621969572	-3.431764264200484	0.8943514363598227
2qnn_v2	6	2qnn_v2_6	4.732163633818074	-3.5449932485700533	0.8416989285171859
2qnn_v2	7	2qnn_v2_7	7.441600480103684	-4.266662631138966	0.9237987381046078
2qnn_v3	1	2qnn_v3_1	7.495867905689444	-4.284693146285482	0.9087854896721519
2qnn_v3	2	2qnn_v3_2	5.8664295266445565	-3.8372023723479454	0.8881237906257766
2qnn_v3	3	2qnn_v3_3	6.447951263731524	-3.9865590683404304	0.9268391161421383
2qnn_v3	4	2qnn_v3_4	5.830030943309328	-3.8309729902098493	0.8631557782994919
2qnn_v3	5	2qnn_v3_5	5.362252039289808	-3.696690917995955	0.9027515078640773
2qnn_v3	6	2qnn_v3_6	6.099600896657154	-3.932096367022365	0.9093675706112991
2qnn_v3	7	2qnn_v3_7	7.466183336606524	-4.2735525845660165	0.9251540009529601
2qnn_v4	1	2qnn_v4_1	7.49731147660829	-4.284126289078463	0.9096055363592881
2qnn_v4	2	2qnn_v4_2	5.977138789197303	-3.8672013194077848	0.8926080951834066
2qnn_v4	3	2qnn_v4_3	6.035246582346752	-3.864369273457445	0.9252772573225241
2qnn_v4	4	2qnn_v4_4	6.851855802066943	-4.127511040355142	0.9147596079399304
2qnn_v4	5	2qnn_v4_5	5.093511017192858	-3.6401515596214984	0.8383831030496928
2qnn_v4	6	2qnn_v4_6	4.635176110041948	-3.4903325074981844	0.9042153377762387
2qnn_v4	7	2qnn_v4_7	7.427984870362822	-4.260946016908795	0.9256099728620121
2qnp	1	2qnp_1	7.57134897189525	-4.322717929279963	0.9097975749340264
2qnp	2	2qnp_2	6.974323589857675	-4.139460792945497	0.8744221374838252
2qnp	3	2qnp_3	5.5951117940190676	-3.763422404556341	0.9051172879417155
2qnp	4	2qnp_4	5.200942077862721	-3.659692017860827	0.8138311651396987
2qnp	5	2qnp_5	9.86974518901757	-5.010009092371955	0.7441562704093456
2qnp	6	2qnp_6	6.894804211281241	-4.1695888519421125	0.9110354891210605
2qnp	7	2qnp_7	7.781633584625578	-4.379521210715711	0.9266842527437639
2qnq	1	2qnq_1	7.6770205665383155	-4.3733588411720845	0.906146431765057
2qnq	2	2qnq_2	4.781281679466437	-3.5812771319970875	0.8060241546464771
2qnq	3	2qnq_3	6.455166084127798	-4.0392709373982765	0.9026237264688559
2qnq	4	2qnq_4	5.652609109659198	-3.8110617753992706	0.8900521898116248
2qnq	5	2qnq_5	6.827151447110307	-4.148369865849228	0.9390113130395419
2qnq	6	2qnq_6	5.934640812927708	-3.916263789472639	0.9042281333364001
2qnq	7	2qnq_7	7.6422907412569705	-4.336837572194434	0.9201491715541981
2upj	1	2upj_1	8.545797882795446	-4.63048863745204	0.9619587976297241
2upj	2	2upj_2	8.306012673125416	-4.572989780655347	0.9726224484659152
2upj	3	2upj_3	5.846375601223759	-3.8506322502505217	0.9440653532204606
2upj	4	2upj_4	8.483671048662904	-4.613059264645123	0.9750633606730135
2upj	5	2upj_5	5.96590088700393	-3.8646011214978864	0.859337279461607
2upj	6	2upj_6	5.542577078151172	-3.75887325401805	0.8282875637573712
2upj	7	2upj_7	7.820572874620495	-4.40574587327929	0.9494303980948626
2uxz	1	2uxz_1	6.281660089416303	-3.9594635049423492	0.931692716002135
2uxz	2	2uxz_2	6.114678047730346	-3.93623497915649	0.9033230080986533
2uxz	3	2uxz_3	4.527270711375217	-3.509514244010592	0.8978429862734507
2uxz	4	2uxz_4	4.605346635500165	-3.5345094263768457	0.8714156162036057
2uxz	5	2uxz_5	7.362565963864107	-4.407296634487119	0.7614893578975889
2uxz	6	2uxz_6	6.4542417707567035	-4.035097077387816	0.9165291190186324
2uxz	7	2uxz_7	6.903828904633268	-4.147618666832848	0.943301762526877
2uy0	1	2uy0_1	8.334726835506258	-4.579380318321996	0.932707561745232
2uy0	2	2uy0_2	8.205267017195819	-4.555032827396392	0.9375303871211806
2uy0	3	2uy0_3	7.767890037173295	-4.419704720425961	0.8914216988602585
2uy0	4	2uy0_4	5.973721531916253	-3.9183593093950355	0.9351760156939352
2uy0	5	2uy0_5	5.629094141107686	-3.8089443947288815	0.888978977621452
2uy0	6	2uy0_6	5.965882617188516	-3.9285326245177896	0.8478165102143937
2uy0	7	2uy0_7	7.870537582636208	-4.4558529681078545	0.9190943692086947
2wkz	1	2wkz_1	7.8910019294447995	-4.453604848561503	0.9505289686263804
2wkz	2	2wkz_2	5.529178872378665	-3.7675997564593815	0.8659656713829527
2wkz	3	2wkz_3	5.591969596318008	-3.819368805295261	0.900296943421746
2wkz	4	2wkz_4	5.661337301182144	-3.816697255712532	0.8760055919910753
2wkz	5	2wkz_5	7.448052972082386	-4.342912125425221	0.9322254855426146
2wkz	6	2wkz_6	5.608115185436295	-3.800023820056634	0.9153557341844325
2wkz	7	2wkz_7	6.298671952355984	-3.9974704436549064	0.9369629894116751
3bgb	1	3bgb_1	7.191638774114134	-4.272890666434429	0.9149643687635918
3bgb	2	3bgb_2	2.944495296205154	-3.0236176104266415	0.7813421020903595
3bgb	3	3bgb_3	4.52130258576011	-3.470115634112415	0.7030827660770936
3bgb	4	3bgb_4	3.791398854922429	-3.302038840720728	0.8106453056916993
3bgb	5	3bgb_5	2.4587640282440386	-2.903431184646145	0.803076754211761
3bgb	6	3bgb_6	4.806963912560451	-3.573254073066311	0.8608227686605392
3bgb	7	3bgb_7	7.166467986371481	-4.240685522678695	0.941853221847593
3bgc	1	3bgc_1	6.530447227612822	-4.054721811086292	0.9167457602893068
3bgc	2	3bgc_2	4.148830858476663	-3.3899768826813954	0.8844708823698647
3bgc	3	3bgc_3	4.714855661575719	-3.511329961481369	0.8480582962580929
3bgc	4	3bgc_4	5.365240548274032	-3.688337210818552	0.9002860509833563
3bgc	5	3bgc_5	5.366745083629416	-3.7313923143845735	0.9084088723041981
3bgc	6	3bgc_6	4.700508409235229	-3.5056037959174073	0.8443175096232515
3bgc	7	3bgc_7	6.8661409687036485	-4.152044465818774	0.9451135601836254
3ckt	1	3ckt_1	7.349438160918114	-4.235258601058049	0.9278565380263979
3ckt	2	3ckt_2	6.089582183054712	-3.9016620140802023	0.9338073163309247
3ckt	3	3ckt_3	4.3412961857215	-3.4248748879692124	0.8298229911698878
3ckt	4	3ckt_4	5.041865537534055	-3.6235203005347163	0.8923464354093333
3ckt	5	3ckt_5	4.621476084173089	-3.5255651782294986	0.8393910496807125
3ckt	6	3ckt_6	4.078821471695793	-3.3417703714860347	0.8241349234190247
3ckt	7	3ckt_7	7.191477871220263	-4.190899813605916	0.9214649760136245
4hla_v1	1	4hla_v1_1	8.501213365221874	-4.604948768515919	0.9453041416095789
4hla_v1	2	4hla_v1_2	4.784168145741795	-3.5439777217233983	0.8984472843225343
4hla_v1	3	4hla_v1_3	6.044074701866128	-3.903848978665552	0.9065651003906559
4hla_v1	4	4hla_v1_4	5.840588942018035	-3.834451095554318	0.8002297247616816
4hla_v1	5	4hla_v1_5	5.699882519347605	-3.818170257484508	0.890729011703789
4hla_v1	6	4hla_v1_6	6.172250466827408	-3.9342062094176344	0.8306591327584626
4hla_v1	7	4hla_v1_7	7.669910122055076	-4.368918689991507	0.8874456608270112
4hla_v2	1	4hla_v2_1	8.845453307128883	-4.718630696048921	0.9458815685631773
4hla_v2	2	4hla_v2_2	4.430691556860706	-3.448606303780278	0.8868378188403333
4hla_v2	3	4hla_v2_3	5.962707534907985	-3.876300048085721	0.8636453151101532
4hla_v2	4	4hla_v2_4	5.189635782224106	-3.6592724546752677	0.8772209354230833
4hla_v2	5	4hla_v2_5	6.3147831572684705	-3.9631976536421347	0.8154380524962046
4hla_v2	6	4hla_v2_6	5.619564474381261	-3.777339318501057	0.7985754282862957
4hla_v2	7	4hla_v2_7	7.958760942686315	-4.452271751741203	0.897519540644479
4i8w_v1	1	4i8w_v1_1	8.68551906529175	-4.643803884235072	0.9453014016761074
4i8w_v1	2	4i8w_v1_2	3.326900886872409	-3.1665677471705553	0.8763651549577947
4i8w_v1	3	4i8w_v1_3	5.652406991779484	-3.781157461633511	0.9017712905208867
4i8w_v1	4	4i8w_v1_4	5.727657385493191	-3.8255868630313477	0.8634303143992145
4i8w_v1	5	4i8w_v1_5	6.288415991906925	-3.991927952912739	0.9400066291387187
4i8w_v1	6	4i8w_v1_6	4.8450181821446145	-3.5983947622380112	0.8439271967254183
4i8w_v1	7	4i8w_v1_7	7.548438287582587	-4.309931900865871	0.9365315909431832
4i8w_v2	1	4i8w_v2_1	9.015239119983287	-4.772251940522093	0.9463306593316227
4i8w_v2	2	4i8w_v2_2	7.367991339355494	-4.3008870402928965	0.9513266130322235
4i8w_v2	3	4i8w_v2_3	6.152269518737518	-3.95025672918822	0.8656579657860705
4i8w_v2	4	4i8w_v2_4	4.706643899709118	-3.5539007423115363	0.8412518609523275
4i8w_v2	5	4i8w_v2_5	2.709849292425541	-3.015617574061996	0.7867609458954028
4i8w_v2	6	4i8w_v2_6	5.986010953509145	-3.9217593483177904	0.9450625942810048
4i8w_v2	7	4i8w_v2_7	8.264452057367649	-4.540177167358857	0.9309305414511332
4i8z_v1	1	4i8z_v1_1	9.099636169340421	-4.78341976116044	0.9543387396962505
4i8z_v1	2	4i8z_v1_2	7.352024933821075	-4.296476157591217	0.918909586145349
4i8z_v1	3	4i8z_v1_3	5.529077633808213	-3.7674099626399435	0.8235760727456888
4i8z_v1	4	4i8z_v1_4	4.717984761505926	-3.548964514395887	0.8823674847114718
4i8z_v1	5	4i8z_v1_5	4.474400274439232	-3.457780902579025	0.8579476902184916
4i8z_v1	6	4i8z_v1_6	6.071248933754971	-3.900942188576517	0.9119041499938634
4i8z_v1	7	4i8z_v1_7	7.8743368187078655	-4.408651905558793	0.911941088767041
4i8z_v2	1	4i8z_v2_1	8.93501448848101	-4.737912394334715	0.960007978037305
4i8z_v2	2	4i8z_v2_2	4.508532884576165	-3.4895569024008237	0.8848087665469653
4i8z_v2	3	4i8z_v2_3	4.849470135133796	-3.5961645487342677	0.9050040659861354
4i8z_v2	4	4i8z_v2_4	6.154865281952448	-3.9180340546061885	0.9256423639340139
4i8z_v2	5	4i8z_v2_5	3.0929288540786084	-3.115368640124374	0.8368367304940875
4i8z_v2	6	4i8z_v2_6	5.231416857927346	-3.6598688535269215	0.9211297260342484
4i8z_v2	7	4i8z_v2_7	7.654604713454061	-4.351466578638989	0.9212293327970928
7upj	1	7upj_1	7.687752961146843	-4.3732254503675545	0.9669982417530506
7upj	2	7upj_2	7.291073631697723	-4.275667022281882	0.9570270796524813
7upj	3	7upj_3	5.411410007447016	-3.707532979760106	0.8787341886605508
7upj	4	7upj_4	6.924447054668443	-4.159202903930822	0.9512003899745227
7upj	5	7upj_5	5.9005435893114395	-3.829674726063372	0.936940493414975
7upj	6	7upj_6	6.153625621011659	-3.9200083660729055	0.9191173594240973
7upj	7	7upj_7	7.464155812293011	-4.302583386606828	0.9616931139614339
